# Supplementary material for: Inactivation of tumor suppressor gene Clusterin leads to hyperactivation of TAK1-NF-κB signaling axis in lung cancer cells and denotes a therapeutic opportunity
Source: Theranostics. 2020 Sep 16;10(25):11520–34. doi: 10.7150/thno.44829 (PMC7545994; doi:10.7150/thno.44829)
Supplement: Supplementary file 2 — Supplementary table S1. [file thnov10p11520s2.xlsx]

## Sheet: Sheet1
Table S1: Information of clinlic database
sample	_study	_sample_type	_primary_site	primary disease or tissue	CLU	MAP3K7	IL6	IL1B	Kras(mut)
GTEX-12WSH-0126-SM-5GCO3	GTEX	Normal Tissue	Lung	Lung	15.69	10.9	11.18	6.245
GTEX-1269C-0926-SM-5FQSR	GTEX	Normal Tissue	Lung	Lung	15.57	10.58	12.18	6.987
GTEX-ZF28-0726-SM-4WKFU	GTEX	Normal Tissue	Lung	Lung	15.55	11.24	11.54	8.166
GTEX-13NZ8-0326-SM-5L3DF	GTEX	Normal Tissue	Lung	Lung	15.55	11.11	8.943	5.46
GTEX-WWYW-0926-SM-3NB2Z	GTEX	Normal Tissue	Lung	Lung	15.48	10.75	9.069	8.469
GTEX-SN8G-0926-SM-4DM5I	GTEX	Normal Tissue	Lung	Lung	15.46	10.29	12.36	8.168
GTEX-N7MT-0126-SM-2D7VT	GTEX	Normal Tissue	Lung	Lung	15.44	10.47	9.728	4.627
GTEX-145MO-1326-SM-5Q5EF	GTEX	Normal Tissue	Lung	Lung	15.42	10.74	9.067	8.416
GTEX-Q734-0626-SM-2I3EF	GTEX	Normal Tissue	Lung	Lung	15.41	10.92	10.2	9.149
GTEX-13NYB-0626-SM-5MR47	GTEX	Normal Tissue	Lung	Lung	15.38	10.55	7.55	5.911
GTEX-UPJH-0826-SM-4WKFD	GTEX	Normal Tissue	Lung	Lung	15.33	11.01	10.74	7.05
GTEX-145MH-0626-SM-5NQAK	GTEX	Normal Tissue	Lung	Lung	15.26	10.38	8.319	5.529
GTEX-131XH-0426-SM-5DUWU	GTEX	Normal Tissue	Lung	Lung	15.24	10.47	13.52	13.94
GTEX-11ZUS-0126-SM-5EQM5	GTEX	Normal Tissue	Lung	Lung	15.19	10.69	8.283	6.755
GTEX-12WSK-0826-SM-5CVNP	GTEX	Normal Tissue	Lung	Lung	15.15	10.95	7.291	6.07
GTEX-N7MT-0126-SM-26GMB	GTEX	Normal Tissue	Lung	Lung	15.14	10.23	9.511	4.834
GTEX-PLZ6-0426-SM-5IFK2	GTEX	Normal Tissue	Lung	Lung	15.14	10.12	6.381	5.887
GTEX-11DZ1-0426-SM-5H11A	GTEX	Normal Tissue	Lung	Lung	15.1	10.58	7.572	5.74
GTEX-12WSL-1026-SM-5CVNJ	GTEX	Normal Tissue	Lung	Lung	15.1	10.53	5.697	7.08
GTEX-WVJS-0826-SM-4MVNR	GTEX	Normal Tissue	Lung	Lung	15.09	10.6	8.517	7.08
GTEX-S33H-0626-SM-2XCBJ	GTEX	Normal Tissue	Lung	Lung	15.08	10.84	8.493	7.683
GTEX-12WSG-0326-SM-5FQU3	GTEX	Normal Tissue	Lung	Lung	15.07	10.78	6.94	6.03
GTEX-13FTY-0126-SM-5J2NZ	GTEX	Normal Tissue	Lung	Lung	15.05	10.73	12.16	9.072
GTEX-WYBS-1126-SM-3NMAM	GTEX	Normal Tissue	Lung	Lung	15.05	10.69	11.28	4.197
GTEX-13RTJ-1126-SM-5S2UJ	GTEX	Normal Tissue	Lung	Lung	15.04	10.57	11.54	9.198
GTEX-11O72-1326-SM-5BC5A	GTEX	Normal Tissue	Lung	Lung	15.03	10.89	11.74	7.442
GTEX-13N1W-0726-SM-5MR57	GTEX	Normal Tissue	Lung	Lung	15.01	10.62	8.34	6.776
GTEX-131XW-1126-SM-5EGK4	GTEX	Normal Tissue	Lung	Lung	15	10.74	7.565	4.988
GTEX-13JUV-0526-SM-5K7XE	GTEX	Normal Tissue	Lung	Lung	14.99	10.62	10.64	10.38
GTEX-11PRG-0926-SM-5EGI8	GTEX	Normal Tissue	Lung	Lung	14.98	10.28	8.747	7.688
GTEX-Y3IK-0626-SM-4WWE4	GTEX	Normal Tissue	Lung	Lung	14.97	10.53	10.89	8.579
GTEX-V1D1-0826-SM-3P5ZA	GTEX	Normal Tissue	Lung	Lung	14.97	10.5	9.644	10.08
GTEX-ZYW4-1526-SM-5SIBA	GTEX	Normal Tissue	Lung	Lung	14.95	10.87	7.605	6.15
GTEX-YJ8O-1826-SM-5HL82	GTEX	Normal Tissue	Lung	Lung	14.92	10.77	9.006	5.574
GTEX-13YAN-1026-SM-5O9CF	GTEX	Normal Tissue	Lung	Lung	14.9	10.58	7.911	5.186
GTEX-PLZ6-0426-SM-5IJDW	GTEX	Normal Tissue	Lung	Lung	14.89	10.23	6.476	5.97
GTEX-ZUA1-1026-SM-4YCEA	GTEX	Normal Tissue	Lung	Lung	14.86	10.78	12.44	7.681
GTEX-11ILO-0726-SM-5HL5I	GTEX	Normal Tissue	Lung	Lung	14.85	10.71	15.79	11.62
GTEX-12584-1426-SM-5EGJ9	GTEX	Normal Tissue	Lung	Lung	14.82	10.95	15.96	13.54
GTEX-11EI6-0826-SM-5985V	GTEX	Normal Tissue	Lung	Lung	14.82	10.9	7.946	2.9
GTEX-13FLV-0426-SM-5KLZA	GTEX	Normal Tissue	Lung	Lung	14.81	10.91	13.39	8.528
GTEX-132NY-1226-SM-5PNVF	GTEX	Normal Tissue	Lung	Lung	14.81	10.77	13.33	14.4
GTEX-OXRP-0526-SM-2I3EW	GTEX	Normal Tissue	Lung	Lung	14.81	10.69	9.196	5.952
GTEX-146FH-1226-SM-5NQB6	GTEX	Normal Tissue	Lung	Lung	14.81	10.31	8.126	7.958
GTEX-OXRO-0326-SM-33HBM	GTEX	Normal Tissue	Lung	Lung	14.8	11.46	10.17	8.54
GTEX-XBEW-0226-SM-4AT6A	GTEX	Normal Tissue	Lung	Lung	14.77	10.47	7.636	4.456
GTEX-ZAB5-0626-SM-5PNVB	GTEX	Normal Tissue	Lung	Lung	14.77	10.33	7.4	8.046
GTEX-ZVZQ-1526-SM-5N9G6	GTEX	Normal Tissue	Lung	Lung	14.75	10.91	12.5	8.232
GTEX-11ZTS-1226-SM-5EQMQ	GTEX	Normal Tissue	Lung	Lung	14.73	10.77	9.667	7.727
GTEX-11NUK-0826-SM-5HL4U	GTEX	Normal Tissue	Lung	Lung	14.73	10.73	6.848	8.496
GTEX-X4EP-0526-SM-3P5YW	GTEX	Normal Tissue	Lung	Lung	14.72	11.1	11.03	7.164
GTEX-117YW-0526-SM-5H11C	GTEX	Normal Tissue	Lung	Lung	14.72	10.76	9.567	6.349
GTEX-111VG-0726-SM-5GIDC	GTEX	Normal Tissue	Lung	Lung	14.7	11.09	12.93	9.662
GTEX-WZTO-0426-SM-3NM99	GTEX	Normal Tissue	Lung	Lung	14.7	10.85	9.266	7.811
GTEX-RN64-1226-SM-2TC6E	GTEX	Normal Tissue	Lung	Lung	14.67	11.06	12.13	8.19
GTEX-N7MT-0126-SM-26GMS	GTEX	Normal Tissue	Lung	Lung	14.67	10.85	9.108	4.906
GTEX-13NYS-1626-SM-5J2MU	GTEX	Normal Tissue	Lung	Lung	14.67	10.59	9.014	4.756
GTEX-13O3Q-0526-SM-5KM18	GTEX	Normal Tissue	Lung	Lung	14.66	11.04	9.817	7.46
GTEX-UJHI-0726-SM-3DB92	GTEX	Normal Tissue	Lung	Lung	14.65	10.75	10.22	7.522
GTEX-XQ3S-0926-SM-4BOPI	GTEX	Normal Tissue	Lung	Lung	14.65	10.39	9.436	8.092
GTEX-131XE-0726-SM-5HL9K	GTEX	Normal Tissue	Lung	Lung	14.65	10.29	8.614	8.35
GTEX-U3ZH-0526-SM-3DB75	GTEX	Normal Tissue	Lung	Lung	14.64	10.94	7.657	9.031
GTEX-OXRK-0926-SM-2HMKP	GTEX	Normal Tissue	Lung	Lung	14.63	10.62	9.64	6.186
GTEX-ZF2S-0626-SM-4WKH2	GTEX	Normal Tissue	Lung	Lung	14.63	10.54	8.212	9.116
GTEX-RTLS-0926-SM-2TF5X	GTEX	Normal Tissue	Lung	Lung	14.62	10.69	10.34	7.963
GTEX-13QJ3-1026-SM-5QGQU	GTEX	Normal Tissue	Lung	Lung	14.62	10.67	9.333	6.424
GTEX-X4LF-0526-SM-3NMB6	GTEX	Normal Tissue	Lung	Lung	14.62	10.49	5.939	6.884
GTEX-ZDTS-1026-SM-4WAXS	GTEX	Normal Tissue	Lung	Lung	14.6	10.88	14.76	11.55
GTEX-PLZ4-0726-SM-2TC6Q	GTEX	Normal Tissue	Lung	Lung	14.59	10.6	11.74	8.154
GTEX-ZPU1-0926-SM-57WDO	GTEX	Normal Tissue	Lung	Lung	14.59	10.46	10.33	11.41
GTEX-OIZG-0526-SM-2HMLF	GTEX	Normal Tissue	Lung	Lung	14.58	10.54	12.68	7.471
GTEX-ZVT3-0926-SM-5GICK	GTEX	Normal Tissue	Lung	Lung	14.58	10.31	9.838	9.43
GTEX-OHPL-0526-SM-3NM8U	GTEX	Normal Tissue	Lung	Lung	14.56	10.57	7.981	7.396
GTEX-111FC-1126-SM-5GZWU	GTEX	Normal Tissue	Lung	Lung	14.55	10.7	9.546	7.192
GTEX-144GN-0426-SM-5O9AP	GTEX	Normal Tissue	Lung	Lung	14.55	10.53	7.197	7.139
GTEX-YECK-0926-SM-4W214	GTEX	Normal Tissue	Lung	Lung	14.55	10.32	7.173	5.67
GTEX-11WQC-0626-SM-5EQMF	GTEX	Normal Tissue	Lung	Lung	14.53	11.19	11.83	7.473
GTEX-QMRM-0826-SM-3NB33	GTEX	Normal Tissue	Lung	Lung	14.53	10.72	8.674	7.458
GTEX-OHPL-0526-SM-2HMIX	GTEX	Normal Tissue	Lung	Lung	14.53	10.37	7.773	7.494
GTEX-13FTX-0326-SM-5J2NG	GTEX	Normal Tissue	Lung	Lung	14.53	10.34	7.297	7.436
GTEX-P4PQ-0526-SM-2HMKR	GTEX	Normal Tissue	Lung	Lung	14.52	10.26	8.222	7.621
GTEX-13FHP-0726-SM-5K7YI	GTEX	Normal Tissue	Lung	Lung	14.52	10.16	6.278	7.532
GTEX-ZAB4-0626-SM-5CVN3	GTEX	Normal Tissue	Lung	Lung	14.5	10.78	10.14	6.464
GTEX-XMD2-1026-SM-4WWE8	GTEX	Normal Tissue	Lung	Lung	14.5	10.62	9.101	5.511
GTEX-13O3O-0726-SM-5J1N7	GTEX	Normal Tissue	Lung	Lung	14.49	10.89	13.94	13.22
GTEX-13OVH-1026-SM-5J2NP	GTEX	Normal Tissue	Lung	Lung	14.49	10.68	13.53	13.36
GTEX-ZDXO-1326-SM-57WBS	GTEX	Normal Tissue	Lung	Lung	14.49	10.63	9.491	8.838
GTEX-ZA64-0326-SM-5HL8T	GTEX	Normal Tissue	Lung	Lung	14.49	10.54	7.411	6.295
GTEX-X585-1026-SM-46MW6	GTEX	Normal Tissue	Lung	Lung	14.47	10.45	9.059	9.229
GTEX-145LT-0326-SM-5LUAD	GTEX	Normal Tissue	Lung	Lung	14.45	10.51	8.573	6.143
GTEX-PW2O-0526-SM-2I3DX	GTEX	Normal Tissue	Lung	Lung	14.45	10.32	8.311	8.742
GTEX-147F4-0926-SM-5Q5EO	GTEX	Normal Tissue	Lung	Lung	14.44	10.91	14.28	12.01
GTEX-144GM-0126-SM-5Q5AX	GTEX	Normal Tissue	Lung	Lung	14.44	10.39	13.03	14.11
GTEX-WYJK-0826-SM-3NM8Y	GTEX	Normal Tissue	Lung	Lung	14.43	10.67	10.61	8.389
GTEX-Y5V6-0226-SM-4V6G7	GTEX	Normal Tissue	Lung	Lung	14.42	10.29	9.274	6.692
GTEX-OXRL-0526-SM-2I3EZ	GTEX	Normal Tissue	Lung	Lung	14.42	10.25	6.66	4.554
GTEX-148VI-0226-SM-5RQKA	GTEX	Normal Tissue	Lung	Lung	14.41	10.81	8.985	8.838
GTEX-13QBU-0726-SM-5J2OA	GTEX	Normal Tissue	Lung	Lung	14.4	10.9	9.497	7.051
GTEX-13PVQ-0926-SM-5IJFD	GTEX	Normal Tissue	Lung	Lung	14.4	10.86	9.26	9.755
GTEX-OOBJ-0526-SM-48TDK	GTEX	Normal Tissue	Lung	Lung	14.4	10.8	8.4	8.417
GTEX-1497J-0326-SM-5Q5CN	GTEX	Normal Tissue	Lung	Lung	14.4	10.44	6.752	7.347
GTEX-13PL7-1726-SM-5J2NX	GTEX	Normal Tissue	Lung	Lung	14.39	10.6	8.524	6.422
GTEX-13O3P-1026-SM-5N9E7	GTEX	Normal Tissue	Lung	Lung	14.39	10.4	7.584	6.793
GTEX-QEG4-0526-SM-48TZD	GTEX	Normal Tissue	Lung	Lung	14.38	10.45	9.326	9.862
GTEX-X4XX-1026-SM-4QARO	GTEX	Normal Tissue	Lung	Lung	14.37	10.67	9.18	5.87
GTEX-131XF-1026-SM-5BC6A	GTEX	Normal Tissue	Lung	Lung	14.37	10.28	8.081	7.318
GTEX-OHPL-0526-SM-4M1XS	GTEX	Normal Tissue	Lung	Lung	14.36	10.25	7.71	7.491
GTEX-139T6-0426-SM-5IJEM	GTEX	Normal Tissue	Lung	Lung	14.34	10.47	7.941	8.462
GTEX-YF7O-0626-SM-4W21R	GTEX	Normal Tissue	Lung	Lung	14.33	10.83	11.47	8.88
GTEX-12ZZY-0926-SM-5EQ6I	GTEX	Normal Tissue	Lung	Lung	14.33	10.55	9.015	8.586
GTEX-RU72-0526-SM-2TF5Z	GTEX	Normal Tissue	Lung	Lung	14.32	10.57	13	8.277
GTEX-13O21-3026-SM-5J2NI	GTEX	Normal Tissue	Lung	Lung	14.32	10.4	6.286	7.75
GTEX-TMMY-0926-SM-4TT1Z	GTEX	Normal Tissue	Lung	Lung	14.3	10.71	11.99	10.15
GTEX-XGQ4-0826-SM-4AT4T	GTEX	Normal Tissue	Lung	Lung	14.3	10.47	11.26	8.01
GTEX-12WSI-0826-SM-5EGKD	GTEX	Normal Tissue	Lung	Lung	14.3	10.12	9.577	8.144
GTEX-PX3G-0526-SM-2I3EM	GTEX	Normal Tissue	Lung	Lung	14.29	10.67	7.329	7.979
GTEX-OIZI-1026-SM-3NB1K	GTEX	Normal Tissue	Lung	Lung	14.29	10.26	4.782	6.668
GTEX-ZE7O-0826-SM-57WCP	GTEX	Normal Tissue	Lung	Lung	14.28	10.58	7.7	5.568
GTEX-X5EB-0426-SM-46MVY	GTEX	Normal Tissue	Lung	Lung	14.28	10.53	6.675	6.755
GTEX-Q2AH-0426-SM-2I3EP	GTEX	Normal Tissue	Lung	Lung	14.28	10.24	4.977	5.58
GTEX-13G51-0426-SM-5K7Z5	GTEX	Normal Tissue	Lung	Lung	14.27	10.77	11.93	7.774
GTEX-12WSD-0826-SM-5GCNE	GTEX	Normal Tissue	Lung	Lung	14.23	10.79	11.73	9.637
GTEX-145MN-0926-SM-5NQBT	GTEX	Normal Tissue	Lung	Lung	14.23	10.5	7.399	7.093
GTEX-T6MO-0426-SM-32QOI	GTEX	Normal Tissue	Lung	Lung	14.23	10.15	7.064	5.963
GTEX-WYVS-0526-SM-3NM9W	GTEX	Normal Tissue	Lung	Lung	14.22	10.73	13.07	9.777
GTEX-SIU7-0526-SM-3NM8I	GTEX	Normal Tissue	Lung	Lung	14.2	10.68	13.32	9.916
GTEX-11EMC-0126-SM-5EGKV	GTEX	Normal Tissue	Lung	Lung	14.2	10.52	10.26	9.323
GTEX-12WSE-0826-SM-5S2VL	GTEX	Normal Tissue	Lung	Lung	14.2	10.51	10.22	6.129
GTEX-13CF3-0426-SM-5IJEU	GTEX	Normal Tissue	Lung	Lung	14.19	10.74	11.48	12.71
GTEX-13QJC-0526-SM-5RQKB	GTEX	Normal Tissue	Lung	Lung	14.19	10.51	5.633	6.144
GTEX-13NZ9-0926-SM-5KM12	GTEX	Normal Tissue	Lung	Lung	14.16	10.59	7.691	7.722
GTEX-QXCU-0626-SM-2TC69	GTEX	Normal Tissue	Lung	Lung	14.14	11.02	9.502	5.796
GTEX-QEG5-1126-SM-5SI88	GTEX	Normal Tissue	Lung	Lung	14.14	10.29	5.993	7.959
GTEX-Y9LG-0526-SM-4VBRY	GTEX	Normal Tissue	Lung	Lung	14.12	10.83	7.963	5.052
GTEX-WOFM-0126-SM-3MJFE	GTEX	Normal Tissue	Lung	Lung	14.12	10.59	6.346	6.704
GTEX-WY7C-0426-SM-3NB3C	GTEX	Normal Tissue	Lung	Lung	14.11	10.33	11.46	7.754
GTEX-TMMY-0926-SM-33HBG	GTEX	Normal Tissue	Lung	Lung	14.09	10.67	11.93	9.981
GTEX-13D11-0326-SM-5LZXX	GTEX	Normal Tissue	Lung	Lung	14.09	10.44	10.64	8.865
GTEX-13FHO-1026-SM-5KM1Q	GTEX	Normal Tissue	Lung	Lung	14.09	10.17	7.705	5.778
GTEX-PWOO-0726-SM-2I3EB	GTEX	Normal Tissue	Lung	Lung	14.07	10.7	10.79	10.26
GTEX-ZYT6-0526-SM-5GIEA	GTEX	Normal Tissue	Lung	Lung	14.07	10.1	6.177	9.189
GTEX-146FQ-0926-SM-5LUAV	GTEX	Normal Tissue	Lung	Lung	14.06	10.57	11.09	8.981
GTEX-TMMY-0926-SM-4VBQZ	GTEX	Normal Tissue	Lung	Lung	14.05	10.45	11.83	10.02
GTEX-ZLWG-0626-SM-4WWFR	GTEX	Normal Tissue	Lung	Lung	14.05	10.44	9.811	8.026
GTEX-14A6H-0526-SM-5NQAZ	GTEX	Normal Tissue	Lung	Lung	14.04	10.7	10.11	7.351
GTEX-PVOW-1026-SM-5O9B9	GTEX	Normal Tissue	Lung	Lung	14.03	10.68	10.81	9.578
GTEX-XPVG-1026-SM-4B64Y	GTEX	Normal Tissue	Lung	Lung	14.03	10.62	7.905	7.438
GTEX-O5YW-0526-SM-2YUMX	GTEX	Normal Tissue	Lung	Lung	14.02	10.27	10.39	6.161
GTEX-ZYFG-0226-SM-5GIDT	GTEX	Normal Tissue	Lung	Lung	14.02	10.27	10.26	7.28
GTEX-U3ZM-0426-SM-57WG1	GTEX	Normal Tissue	Lung	Lung	14.02	10.19	7.023	7.166
GTEX-13OVL-0626-SM-5KM13	GTEX	Normal Tissue	Lung	Lung	14	11.11	11.22	7.412
GTEX-PVOW-1026-SM-5NQ7M	GTEX	Normal Tissue	Lung	Lung	14	10.68	10.85	9.534
GTEX-ZZPT-1326-SM-5E43H	GTEX	Normal Tissue	Lung	Lung	14	10.56	8.497	8.226
GTEX-O5YV-0526-SM-2D7VZ	GTEX	Normal Tissue	Lung	Lung	14	10.54	7.048	6.034
GTEX-QEG5-1126-SM-33HC2	GTEX	Normal Tissue	Lung	Lung	14	10.24	6.318	7.911
GTEX-RVPV-1726-SM-2TF5W	GTEX	Normal Tissue	Lung	Lung	13.99	10.76	11.86	7.439
GTEX-NFK9-1026-SM-2HMK1	GTEX	Normal Tissue	Lung	Lung	13.99	10.68	6.933	5.76
GTEX-13OW8-1726-SM-5L3GO	GTEX	Normal Tissue	Lung	Lung	13.99	10.53	6.905	7.265
GTEX-YFCO-0426-SM-4W1Z7	GTEX	Normal Tissue	Lung	Lung	13.99	10.25	6.307	6.186
GTEX-13FTZ-0526-SM-5IJCW	GTEX	Normal Tissue	Lung	Lung	13.98	10.98	12.54	8.278
GTEX-ZEX8-0526-SM-4WKH5	GTEX	Normal Tissue	Lung	Lung	13.98	10.52	9.709	8.161
GTEX-RNOR-0726-SM-2TF5I	GTEX	Normal Tissue	Lung	Lung	13.94	10.76	16.75	8.079
GTEX-TMMY-0926-SM-4WKH4	GTEX	Normal Tissue	Lung	Lung	13.94	10.36	11.73	9.79
GTEX-11NSD-0326-SM-5A5LS	GTEX	Normal Tissue	Lung	Lung	13.93	10.79	9.355	9.983
GTEX-13S86-0626-SM-5Q5E7	GTEX	Normal Tissue	Lung	Lung	13.93	10.76	8.829	9.652
GTEX-Y5LM-0726-SM-4VBRP	GTEX	Normal Tissue	Lung	Lung	13.93	10.58	7.855	7.124
GTEX-131YS-0926-SM-5IJB9	GTEX	Normal Tissue	Lung	Lung	13.93	10.57	7.64	6.482
GTEX-WRHU-0226-SM-3MJFV	GTEX	Normal Tissue	Lung	Lung	13.93	10.55	5.939	6.752
GTEX-13N2G-0826-SM-5IJE6	GTEX	Normal Tissue	Lung	Lung	13.91	10.72	6.341	7.535
GTEX-WHPG-1426-SM-3NMBB	GTEX	Normal Tissue	Lung	Lung	13.9	10.84	11.06	8.664
GTEX-T6MN-0826-SM-32PM4	GTEX	Normal Tissue	Lung	Lung	13.9	10.44	9.58	8.225
GTEX-XQ8I-1126-SM-4BOO2	GTEX	Normal Tissue	Lung	Lung	13.9	10.32	9.161	9.416
GTEX-13VXT-1426-SM-5LU4B	GTEX	Normal Tissue	Lung	Lung	13.9	10.32	7.941	7.608
GTEX-145LU-0526-SM-5O9AT	GTEX	Normal Tissue	Lung	Lung	13.9	10.19	6.978	7.163
GTEX-OIZH-0526-SM-2HMKV	GTEX	Normal Tissue	Lung	Lung	13.9	10.14	6.835	8.297
GTEX-1399U-0826-SM-5KM1P	GTEX	Normal Tissue	Lung	Lung	13.89	10.73	10.75	9.428
GTEX-U3ZM-0426-SM-59HKR	GTEX	Normal Tissue	Lung	Lung	13.88	10.24	6.886	7.125
GTEX-T5JC-0826-SM-32PMC	GTEX	Normal Tissue	Lung	Lung	13.87	10.55	8.306	6.96
GTEX-R3RS-1026-SM-3GADF	GTEX	Normal Tissue	Lung	Lung	13.87	10.49	7.174	5.078
GTEX-147F3-0726-SM-5NQ9U	GTEX	Normal Tissue	Lung	Lung	13.87	10.34	6.059	6.856
GTEX-XXEK-0626-SM-4BRWE	GTEX	Normal Tissue	Lung	Lung	13.86	10.51	10.46	9.927
GTEX-RU1J-0126-SM-2TF6Y	GTEX	Normal Tissue	Lung	Lung	13.86	10.23	9.077	9.37
GTEX-OOBK-0526-SM-2HMJJ	GTEX	Normal Tissue	Lung	Lung	13.85	10.3	12.71	11.62
GTEX-U3ZM-0426-SM-3DB73	GTEX	Normal Tissue	Lung	Lung	13.84	10.4	7.179	7.418
GTEX-13OVJ-0726-SM-5KM1W	GTEX	Normal Tissue	Lung	Lung	13.83	10.88	12.05	7.897
GTEX-ZYVF-1726-SM-5E443	GTEX	Normal Tissue	Lung	Lung	13.83	10.75	6.617	5.029
GTEX-132QS-0726-SM-5IJE9	GTEX	Normal Tissue	Lung	Lung	13.81	10.42	7.39	6.618
GTEX-YFC4-1126-SM-5RQJN	GTEX	Normal Tissue	Lung	Lung	13.8	10.84	14.57	12.67
GTEX-11OF3-1126-SM-5986C	GTEX	Normal Tissue	Lung	Lung	13.8	10.78	11.46	8.347
GTEX-Y5V5-0826-SM-4VBQD	GTEX	Normal Tissue	Lung	Lung	13.8	10.73	8.323	7.97
GTEX-S341-0326-SM-2XCAU	GTEX	Normal Tissue	Lung	Lung	13.8	10.34	4.032	4.032
GTEX-144GO-0226-SM-5LUB1	GTEX	Normal Tissue	Lung	Lung	13.79	10.74	12.2	12.29
GTEX-S4Q7-0426-SM-3K2BJ	GTEX	Normal Tissue	Lung	Lung	13.79	10.62	8.84	10.97
GTEX-ZZPU-0526-SM-5E44U	GTEX	Normal Tissue	Lung	Lung	13.79	10.57	7.844	7.015
GTEX-WHSB-0326-SM-5FQSD	GTEX	Normal Tissue	Lung	Lung	13.79	10.41	7.276	6.276
GTEX-1477Z-0626-SM-5NQB7	GTEX	Normal Tissue	Lung	Lung	13.79	10.3	6.539	5.378
GTEX-139UW-0226-SM-5K7WU	GTEX	Normal Tissue	Lung	Lung	13.77	10.66	10.53	8.758
GTEX-NPJ8-0326-SM-2D7VV	GTEX	Normal Tissue	Lung	Lung	13.77	10.22	7.658	7.982
GTEX-S32W-0326-SM-2XCBI	GTEX	Normal Tissue	Lung	Lung	13.76	10.96	13.23	12.16
GTEX-X4EO-0926-SM-3P5Z2	GTEX	Normal Tissue	Lung	Lung	13.76	10.84	9.708	6.28
GTEX-SIU8-0926-SM-5SI87	GTEX	Normal Tissue	Lung	Lung	13.76	10.71	9.296	8.225
GTEX-XV7Q-0426-SM-4BRVN	GTEX	Normal Tissue	Lung	Lung	13.74	10.6	13.32	14.17
GTEX-111CU-0326-SM-5GZXO	GTEX	Normal Tissue	Lung	Lung	13.74	10.55	11.82	9.551
GTEX-RM2N-0426-SM-2TF4T	GTEX	Normal Tissue	Lung	Lung	13.73	10.46	9.042	7.677
GTEX-11NV4-1126-SM-5HL6J	GTEX	Normal Tissue	Lung	Lung	13.72	10.7	13.39	8.703
GTEX-REY6-0426-SM-2TF5G	GTEX	Normal Tissue	Lung	Lung	13.72	10.22	9.413	7.904
GTEX-145LS-1226-SM-5Q5D9	GTEX	Normal Tissue	Lung	Lung	13.71	10.87	9.632	6.332
GTEX-OHPJ-1026-SM-2HMLE	GTEX	Normal Tissue	Lung	Lung	13.71	10.24	8.93	6.037
GTEX-QCQG-0326-SM-2I3ES	GTEX	Normal Tissue	Lung	Lung	13.71	10.16	8.326	6.631
GTEX-ZPIC-0626-SM-57WDY	GTEX	Normal Tissue	Lung	Lung	13.7	10.59	9.989	7.625
GTEX-11DXZ-0726-SM-5N9C4	GTEX	Normal Tissue	Lung	Lung	13.7	10.43	7.189	7.176
GTEX-13VXU-2726-SM-5LU4N	GTEX	Normal Tissue	Lung	Lung	13.64	11.09	12	9.474
GTEX-ZTTD-1126-SM-51MRP	GTEX	Normal Tissue	Lung	Lung	13.63	10.81	7.347	7.396
GTEX-13O61-0726-SM-5J2MD	GTEX	Normal Tissue	Lung	Lung	13.62	10.35	8.48	6.378
GTEX-WFON-0426-SM-3GIL4	GTEX	Normal Tissue	Lung	Lung	13.61	10.51	7.235	6.123
GTEX-POYW-1226-SM-5LZWQ	GTEX	Normal Tissue	Lung	Lung	13.59	10.47	6.873	8.798
GTEX-147JS-1226-SM-5RQK4	GTEX	Normal Tissue	Lung	Lung	13.58	10.75	10.39	8.644
GTEX-11LCK-0426-SM-5A5M8	GTEX	Normal Tissue	Lung	Lung	13.58	10.54	7.489	8.314
GTEX-WHSB-0326-SM-5GICB	GTEX	Normal Tissue	Lung	Lung	13.56	10.23	7.053	5.641
GTEX-WHSB-0326-SM-3LK6K	GTEX	Normal Tissue	Lung	Lung	13.56	10.2	7.017	6.016
GTEX-WH7G-0726-SM-5EQ6C	GTEX	Normal Tissue	Lung	Lung	13.55	10.22	8.436	7.654
GTEX-13JVG-1426-SM-5MR4W	GTEX	Normal Tissue	Lung	Lung	13.54	10.79	13.44	11.16
GTEX-SIU8-0926-SM-2XCDO	GTEX	Normal Tissue	Lung	Lung	13.52	10.34	8.215	7.698
GTEX-1399S-1726-SM-5L3DI	GTEX	Normal Tissue	Lung	Lung	13.52	10.3	6.994	6.469
GTEX-S7SF-0426-SM-3K2B7	GTEX	Normal Tissue	Lung	Lung	13.51	10.2	8.916	8.199
GTEX-Y8LW-0326-SM-4VBQ9	GTEX	Normal Tissue	Lung	Lung	13.5	10.79	7.495	7.794
GTEX-XOT4-1426-SM-4B65T	GTEX	Normal Tissue	Lung	Lung	13.48	11.12	9.866	7.567
GTEX-1122O-0126-SM-5GICA	GTEX	Normal Tissue	Lung	Lung	13.48	10.29	7.38	7.399
GTEX-11P81-0226-SM-5HL5M	GTEX	Normal Tissue	Lung	Lung	13.47	10.76	11.02	8.019
GTEX-13U4I-1426-SM-5J2M3	GTEX	Normal Tissue	Lung	Lung	13.47	10.59	9.678	9.613
GTEX-R55G-0826-SM-2TC5U	GTEX	Normal Tissue	Lung	Lung	13.47	10.31	7.843	6.33
GTEX-NPJ8-0326-SM-26GMG	GTEX	Normal Tissue	Lung	Lung	13.45	9.697	7.798	7.425
GTEX-12WSJ-0226-SM-5GCP7	GTEX	Normal Tissue	Lung	Lung	13.43	10.5	8.816	8.649
GTEX-RWS6-0226-SM-2XCA9	GTEX	Normal Tissue	Lung	Lung	13.43	10.28	5.184	6.141
GTEX-POYW-1226-SM-5LU5O	GTEX	Normal Tissue	Lung	Lung	13.42	10.52	6.784	8.918
GTEX-WH7G-0726-SM-3NMBM	GTEX	Normal Tissue	Lung	Lung	13.41	10.49	8.433	7.746
GTEX-WH7G-0726-SM-5EGIX	GTEX	Normal Tissue	Lung	Lung	13.39	10.36	8.148	7.774
GTEX-O5YV-0526-SM-26GMJ	GTEX	Normal Tissue	Lung	Lung	13.39	9.55	6.406	5.514
GTEX-OHPM-0526-SM-2YUMJ	GTEX	Normal Tissue	Lung	Lung	13.38	10.59	9.019	9.141
GTEX-13OVG-0326-SM-5KM57	GTEX	Normal Tissue	Lung	Lung	13.38	10.3	5.384	6.627
GTEX-ZT9X-0326-SM-51MTE	GTEX	Normal Tissue	Lung	Lung	13.36	10.55	10.84	10.27
GTEX-1313W-0926-SM-5EQ56	GTEX	Normal Tissue	Lung	Lung	13.35	11.03	10.32	9.232
GTEX-ZDTT-0926-SM-5J2MS	GTEX	Normal Tissue	Lung	Lung	13.34	10.35	8.333	7.594
GTEX-WFG8-0926-SM-3GIKJ	GTEX	Normal Tissue	Lung	Lung	13.33	10.26	5.394	7.019
GTEX-139TT-0726-SM-5K7XW	GTEX	Normal Tissue	Lung	Lung	13.31	10.9	11.57	10.45
GTEX-13NZA-1426-SM-5KM4Y	GTEX	Normal Tissue	Lung	Lung	13.31	10.43	8.175	9.861
GTEX-P4QT-0526-SM-2I3EX	GTEX	Normal Tissue	Lung	Lung	13.31	10.12	7.737	7.85
GTEX-13111-0426-SM-5DUXR	GTEX	Normal Tissue	Lung	Lung	13.29	10.47	8.342	7.848
GTEX-SE5C-0526-SM-2XCE1	GTEX	Normal Tissue	Lung	Lung	13.28	10.97	13.14	9.807
GTEX-1212Z-1026-SM-5EGJ8	GTEX	Normal Tissue	Lung	Lung	13.28	10.12	11.02	7.516
GTEX-14E7W-1326-SM-5RQIV	GTEX	Normal Tissue	Lung	Lung	13.24	10.85	11.49	8.374
GTEX-QDVN-0726-SM-2I3FO	GTEX	Normal Tissue	Lung	Lung	13.24	10.2	10.73	8.56
GTEX-11WQK-1226-SM-5GU5Z	GTEX	Normal Tissue	Lung	Lung	13.23	11.03	14.29	10.22
GTEX-RUSQ-0626-SM-2TF5V	GTEX	Normal Tissue	Lung	Lung	13.23	10.41	7.536	7.521
GTEX-QV44-0926-SM-2S1RH	GTEX	Normal Tissue	Lung	Lung	13.2	10.44	9.974	7.477
GTEX-1211K-0826-SM-5FQUP	GTEX	Normal Tissue	Lung	Lung	13.2	10.42	9.158	7.158
GTEX-QDVN-0726-SM-4B64L	GTEX	Normal Tissue	Lung	Lung	13.17	10.57	10.9	8.737
GTEX-XYKS-0526-SM-4BRW2	GTEX	Normal Tissue	Lung	Lung	13.16	10.59	9.491	7.685
GTEX-Y3I4-0426-SM-4TT29	GTEX	Normal Tissue	Lung	Lung	13.16	10.42	8.62	7.583
GTEX-ZDYS-0426-SM-5IJEQ	GTEX	Normal Tissue	Lung	Lung	13.16	10.31	6.701	8.134
GTEX-117YX-1326-SM-5H125	GTEX	Normal Tissue	Lung	Lung	13.14	10.72	8.045	7.617
GTEX-XBEC-1026-SM-4QASM	GTEX	Normal Tissue	Lung	Lung	13.14	10.54	6.615	6.535
GTEX-O5YT-0526-SM-32PK8	GTEX	Normal Tissue	Lung	Lung	13.12	10.63	10.73	8.537
GTEX-148VJ-0826-SM-5LU8V	GTEX	Normal Tissue	Lung	Lung	13.1	10.99	9.144	8.781
GTEX-WFJO-0326-SM-3GIL3	GTEX	Normal Tissue	Lung	Lung	13.09	10.39	7.093	7.821
GTEX-YEC4-0526-SM-4W21U	GTEX	Normal Tissue	Lung	Lung	13.07	10.79	8.186	8.755
GTEX-11P7K-0326-SM-59871	GTEX	Normal Tissue	Lung	Lung	13.07	10.62	8.059	8.077
GTEX-YB5E-0726-SM-4VDSH	GTEX	Normal Tissue	Lung	Lung	13.07	10.52	8.057	8.826
GTEX-ZT9W-0726-SM-4YCDC	GTEX	Normal Tissue	Lung	Lung	13.07	10.44	7.879	6.592
GTEX-14DAR-0226-SM-5S2PR	GTEX	Normal Tissue	Lung	Lung	13.06	10.22	5.828	8.674
GTEX-111YS-0626-SM-5GZXV	GTEX	Normal Tissue	Lung	Lung	13.05	10.72	9.618	7.039
GTEX-ZF29-1026-SM-4WKGC	GTEX	Normal Tissue	Lung	Lung	13.05	10.49	8.432	7.18
GTEX-1339X-0626-SM-5IJER	GTEX	Normal Tissue	Lung	Lung	13.02	10.52	7.113	7.335
GTEX-13OW6-0826-SM-5L3GA	GTEX	Normal Tissue	Lung	Lung	13.01	10.84	11.19	9.311
GTEX-R55D-0926-SM-3GAEU	GTEX	Normal Tissue	Lung	Lung	13	10.55	7.664	7.034
GTEX-13113-0426-SM-5GCOD	GTEX	Normal Tissue	Lung	Lung	13	10.19	7.118	6.179
GTEX-UPIC-0826-SM-3GADQ	GTEX	Normal Tissue	Lung	Lung	12.99	10.36	7.907	9.012
GTEX-TSE9-0726-SM-3DB8C	GTEX	Normal Tissue	Lung	Lung	12.97	10.85	6.866	4.618
GTEX-11I78-0126-SM-5HL6F	GTEX	Normal Tissue	Lung	Lung	12.95	10.49	6.869	8.09
GTEX-P44H-1126-SM-48TBU	GTEX	Normal Tissue	Lung	Lung	12.93	10.87	6.987	8.531
GTEX-11EQ9-0226-SM-5A5JX	GTEX	Normal Tissue	Lung	Lung	12.91	10.47	6.679	7.612
GTEX-12BJ1-1026-SM-5EGJA	GTEX	Normal Tissue	Lung	Lung	12.89	10.74	11.49	11.58
GTEX-PSDG-1126-SM-2S1ON	GTEX	Normal Tissue	Lung	Lung	12.67	10.24	6.749	9.788
GTEX-S4Z8-0426-SM-3K2AH	GTEX	Normal Tissue	Lung	Lung	12.67	10.17	6.188	5.131
GTEX-O5YV-0526-SM-26GN1	GTEX	Normal Tissue	Lung	Lung	12.59	11.05	6.204	6.157
GTEX-XBED-0826-SM-47JYC	GTEX	Normal Tissue	Lung	Lung	12.53	10.4	5.759	8.053
GTEX-NL3G-0526-SM-4RTWW	GTEX	Normal Tissue	Lung	Lung	12.48	10.88	9.773	7.851
GTEX-SUCS-0626-SM-5CHQE	GTEX	Normal Tissue	Lung	Lung	0	0	0	0
TCGA-50-5066-02	TCGA	Recurrent Tumor	Lung	Lung Adenocarcinoma	14.89	11.12	5.737	7.007
TCGA-50-5946-02	TCGA	Recurrent Tumor	Lung	Lung Adenocarcinoma	14.02	10.62	6.84	6.137
TCGA-44-2657-11	TCGA	Solid Tissue Normal	Lung	Lung Adenocarcinoma	15.66	10.2	8.599	9.136
TCGA-91-6835-11	TCGA	Solid Tissue Normal	Lung	Lung Adenocarcinoma	14.98	10.2	8.992	8.546
TCGA-44-2655-11	TCGA	Solid Tissue Normal	Lung	Lung Adenocarcinoma	14.87	10.16	8.779	8.862
TCGA-55-6986-11	TCGA	Solid Tissue Normal	Lung	Lung Adenocarcinoma	14.79	10.31	9.864	9.488
TCGA-44-6777-11	TCGA	Solid Tissue Normal	Lung	Lung Adenocarcinoma	14.79	10.11	7.628	8.655
TCGA-44-5645-11	TCGA	Solid Tissue Normal	Lung	Lung Adenocarcinoma	14.78	10.2	6.277	8.219
TCGA-44-6148-11	TCGA	Solid Tissue Normal	Lung	Lung Adenocarcinoma	14.75	10.35	6.438	7.659
TCGA-44-2662-11	TCGA	Solid Tissue Normal	Lung	Lung Adenocarcinoma	14.74	9.988	12.61	10.48
TCGA-50-5935-11	TCGA	Solid Tissue Normal	Lung	Lung Adenocarcinoma	14.73	10.24	6.35	7.61
TCGA-91-6849-11	TCGA	Solid Tissue Normal	Lung	Lung Adenocarcinoma	14.65	10.14	10.49	8.484
TCGA-44-2661-11	TCGA	Solid Tissue Normal	Lung	Lung Adenocarcinoma	14.59	10.14	7.232	8.434
TCGA-44-3396-11	TCGA	Solid Tissue Normal	Lung	Lung Adenocarcinoma	14.58	10.53	11.25	9.378
TCGA-49-6742-11	TCGA	Solid Tissue Normal	Lung	Lung Adenocarcinoma	14.57	10.16	10.77	7.808
TCGA-44-3398-11	TCGA	Solid Tissue Normal	Lung	Lung Adenocarcinoma	14.56	10.48	9.469	9.157
TCGA-38-4632-11	TCGA	Solid Tissue Normal	Lung	Lung Adenocarcinoma	14.48	10.29	9.92	8.489
TCGA-44-2665-11	TCGA	Solid Tissue Normal	Lung	Lung Adenocarcinoma	14.46	10.32	9.686	8.145
TCGA-49-6745-11	TCGA	Solid Tissue Normal	Lung	Lung Adenocarcinoma	14.43	10.36	8.799	7.489
TCGA-50-5939-11	TCGA	Solid Tissue Normal	Lung	Lung Adenocarcinoma	14.41	10.22	11.66	9.684
TCGA-49-6743-11	TCGA	Solid Tissue Normal	Lung	Lung Adenocarcinoma	14.31	10.19	11.24	8.367
TCGA-50-6595-11	TCGA	Solid Tissue Normal	Lung	Lung Adenocarcinoma	14.28	10.46	7.947	8.589
TCGA-38-4625-11	TCGA	Solid Tissue Normal	Lung	Lung Adenocarcinoma	14.25	10.24	8.868	9.359
TCGA-50-5933-11	TCGA	Solid Tissue Normal	Lung	Lung Adenocarcinoma	14.24	10.42	12.86	9.461
TCGA-55-6970-11	TCGA	Solid Tissue Normal	Lung	Lung Adenocarcinoma	14.15	10.44	8.719	9.364
TCGA-91-6828-11	TCGA	Solid Tissue Normal	Lung	Lung Adenocarcinoma	14.09	10.29	10.44	9.992
TCGA-44-6778-11	TCGA	Solid Tissue Normal	Lung	Lung Adenocarcinoma	14.08	10.36	14.12	11.32
TCGA-49-4490-11	TCGA	Solid Tissue Normal	Lung	Lung Adenocarcinoma	14.02	10.35	10.47	8.444
TCGA-91-6847-11	TCGA	Solid Tissue Normal	Lung	Lung Adenocarcinoma	13.98	10.07	5.698	7.854
TCGA-44-6146-11	TCGA	Solid Tissue Normal	Lung	Lung Adenocarcinoma	13.97	10.24	11.01	9.299
TCGA-38-4627-11	TCGA	Solid Tissue Normal	Lung	Lung Adenocarcinoma	13.96	10.34	8.729	8.644
TCGA-55-6982-11	TCGA	Solid Tissue Normal	Lung	Lung Adenocarcinoma	13.96	10.32	7.388	8.354
TCGA-49-6744-11	TCGA	Solid Tissue Normal	Lung	Lung Adenocarcinoma	13.91	10.36	7.059	8.444
TCGA-44-6776-11	TCGA	Solid Tissue Normal	Lung	Lung Adenocarcinoma	13.87	10.27	9.368	8.198
TCGA-55-6978-11	TCGA	Solid Tissue Normal	Lung	Lung Adenocarcinoma	13.85	10.28	7.282	7.868
TCGA-55-6985-11	TCGA	Solid Tissue Normal	Lung	Lung Adenocarcinoma	13.84	10.49	10.9	9.955
TCGA-55-6968-11	TCGA	Solid Tissue Normal	Lung	Lung Adenocarcinoma	13.84	10.15	7.334	9.121
TCGA-55-6981-11	TCGA	Solid Tissue Normal	Lung	Lung Adenocarcinoma	13.75	10.27	8.979	8.431
TCGA-50-5932-11	TCGA	Solid Tissue Normal	Lung	Lung Adenocarcinoma	13.74	10.19	11.21	8.182
TCGA-44-2668-11	TCGA	Solid Tissue Normal	Lung	Lung Adenocarcinoma	13.73	10.35	11.89	10.28
TCGA-55-6975-11	TCGA	Solid Tissue Normal	Lung	Lung Adenocarcinoma	13.71	10.23	11.33	8.943
TCGA-49-4512-11	TCGA	Solid Tissue Normal	Lung	Lung Adenocarcinoma	13.67	10.42	6.665	6.372
TCGA-55-6979-11	TCGA	Solid Tissue Normal	Lung	Lung Adenocarcinoma	13.59	10.25	11.01	9.063
TCGA-44-6145-11	TCGA	Solid Tissue Normal	Lung	Lung Adenocarcinoma	13.58	10.52	13.61	9.444
TCGA-38-4626-11	TCGA	Solid Tissue Normal	Lung	Lung Adenocarcinoma	13.58	10.22	11.02	10.92
TCGA-55-6984-11	TCGA	Solid Tissue Normal	Lung	Lung Adenocarcinoma	13.58	10.21	7.569	8.66
TCGA-55-6980-11	TCGA	Solid Tissue Normal	Lung	Lung Adenocarcinoma	13.57	10.05	6.922	8.08
TCGA-91-6831-11	TCGA	Solid Tissue Normal	Lung	Lung Adenocarcinoma	13.56	10.48	13.08	10.38
TCGA-44-6147-11	TCGA	Solid Tissue Normal	Lung	Lung Adenocarcinoma	13.55	10.45	13.57	10.72
TCGA-55-6971-11	TCGA	Solid Tissue Normal	Lung	Lung Adenocarcinoma	13.46	10.43	11.02	9.826
TCGA-91-6836-11	TCGA	Solid Tissue Normal	Lung	Lung Adenocarcinoma	13.26	10.24	9.315	9.315
TCGA-55-6969-11	TCGA	Solid Tissue Normal	Lung	Lung Adenocarcinoma	13.23	10.43	9.384	8.724
TCGA-73-4676-11	TCGA	Solid Tissue Normal	Lung	Lung Adenocarcinoma	13.23	10.39	8.905	8.07
TCGA-91-6829-11	TCGA	Solid Tissue Normal	Lung	Lung Adenocarcinoma	13.23	10.2	4.865	10.08
TCGA-55-6983-11	TCGA	Solid Tissue Normal	Lung	Lung Adenocarcinoma	13.21	10.38	8.562	8.612
TCGA-50-5931-11	TCGA	Solid Tissue Normal	Lung	Lung Adenocarcinoma	13.06	10.07	11.16	8.669
TCGA-49-6761-11	TCGA	Solid Tissue Normal	Lung	Lung Adenocarcinoma	13.04	9.998	8.726	8.15
TCGA-55-6972-11	TCGA	Solid Tissue Normal	Lung	Lung Adenocarcinoma	13	9.933	9.092	9.277
TCGA-50-5930-11	TCGA	Solid Tissue Normal	Lung	Lung Adenocarcinoma	12.92	10.13	9.649	9.236
TCGA-44-6144-11	TCGA	Solid Tissue Normal	Lung	Lung Adenocarcinoma	12.78	10.16	6.993	8.563
TCGA-50-5936-11	TCGA	Solid Tissue Normal	Lung	Lung Adenocarcinoma	12.66	10.26	11.56	10.59
TCGA-85-7710-11	TCGA	Solid Tissue Normal	Lung	Lung Squamous Cell Carcinoma	15.53	10.97	6.192	9.158
TCGA-22-5489-11	TCGA	Solid Tissue Normal	Lung	Lung Squamous Cell Carcinoma	15.3	10.23	7.257	8.537
TCGA-43-6143-11	TCGA	Solid Tissue Normal	Lung	Lung Squamous Cell Carcinoma	15.23	10.34	11.99	8.743
TCGA-43-7657-11	TCGA	Solid Tissue Normal	Lung	Lung Squamous Cell Carcinoma	15.14	10.39	7.504	9.116
TCGA-34-8454-11	TCGA	Solid Tissue Normal	Lung	Lung Squamous Cell Carcinoma	14.95	10.22	10.31	9.844
TCGA-51-4079-11	TCGA	Solid Tissue Normal	Lung	Lung Squamous Cell Carcinoma	14.93	10.41	12.62	9.924
TCGA-43-3394-11	TCGA	Solid Tissue Normal	Lung	Lung Squamous Cell Carcinoma	14.91	10.73	11.6	10.63
TCGA-43-5670-11	TCGA	Solid Tissue Normal	Lung	Lung Squamous Cell Carcinoma	14.91	10.63	5.672	7.453
TCGA-33-6737-11	TCGA	Solid Tissue Normal	Lung	Lung Squamous Cell Carcinoma	14.85	10.33	10.65	9.088
TCGA-43-6773-11	TCGA	Solid Tissue Normal	Lung	Lung Squamous Cell Carcinoma	14.8	10.27	12.34	8.788
TCGA-77-8008-11	TCGA	Solid Tissue Normal	Lung	Lung Squamous Cell Carcinoma	14.71	10.55	11.15	8.867
TCGA-22-5483-11	TCGA	Solid Tissue Normal	Lung	Lung Squamous Cell Carcinoma	14.66	10.3	9.724	7.55
TCGA-58-8386-11	TCGA	Solid Tissue Normal	Lung	Lung Squamous Cell Carcinoma	14.63	10.58	12.64	10.68
TCGA-22-5482-11	TCGA	Solid Tissue Normal	Lung	Lung Squamous Cell Carcinoma	14.59	10.41	9.211	9.267
TCGA-22-5481-11	TCGA	Solid Tissue Normal	Lung	Lung Squamous Cell Carcinoma	14.52	10.25	8.503	8.654
TCGA-34-7107-11	TCGA	Solid Tissue Normal	Lung	Lung Squamous Cell Carcinoma	14.51	10.27	13.41	10.9
TCGA-22-5472-11	TCGA	Solid Tissue Normal	Lung	Lung Squamous Cell Carcinoma	14.49	10.56	5.717	8.764
TCGA-56-7730-11	TCGA	Solid Tissue Normal	Lung	Lung Squamous Cell Carcinoma	14.47	10.18	8.986	9.739
TCGA-22-5491-11	TCGA	Solid Tissue Normal	Lung	Lung Squamous Cell Carcinoma	14.45	10.06	10.99	8.836
TCGA-56-8309-11	TCGA	Solid Tissue Normal	Lung	Lung Squamous Cell Carcinoma	14.42	10.17	8.362	10.08
TCGA-43-6647-11	TCGA	Solid Tissue Normal	Lung	Lung Squamous Cell Carcinoma	14.4	10.45	12.14	9.798
TCGA-77-7335-11	TCGA	Solid Tissue Normal	Lung	Lung Squamous Cell Carcinoma	14.4	10.4	6.604	8.639
TCGA-56-7580-11	TCGA	Solid Tissue Normal	Lung	Lung Squamous Cell Carcinoma	14.36	10.88	6.768	8.709
TCGA-51-4080-11	TCGA	Solid Tissue Normal	Lung	Lung Squamous Cell Carcinoma	14.29	10.49	12.15	10.59
TCGA-77-7138-11	TCGA	Solid Tissue Normal	Lung	Lung Squamous Cell Carcinoma	14.28	10.42	9.384	9.792
TCGA-60-2709-11	TCGA	Solid Tissue Normal	Lung	Lung Squamous Cell Carcinoma	14.23	10.6	13.93	11.18
TCGA-77-8007-11	TCGA	Solid Tissue Normal	Lung	Lung Squamous Cell Carcinoma	14.22	10.74	12.09	8.824
TCGA-43-7658-11	TCGA	Solid Tissue Normal	Lung	Lung Squamous Cell Carcinoma	14.2	10.39	7.436	8.555
TCGA-33-4587-11	TCGA	Solid Tissue Normal	Lung	Lung Squamous Cell Carcinoma	14.19	10.4	10.24	9.866
TCGA-92-7340-11	TCGA	Solid Tissue Normal	Lung	Lung Squamous Cell Carcinoma	14.17	10.76	12.09	14.51
TCGA-56-8082-11	TCGA	Solid Tissue Normal	Lung	Lung Squamous Cell Carcinoma	14.15	10.4	15.12	11.88
TCGA-56-8623-11	TCGA	Solid Tissue Normal	Lung	Lung Squamous Cell Carcinoma	14.1	10.31	10.3	9.316
TCGA-56-8201-11	TCGA	Solid Tissue Normal	Lung	Lung Squamous Cell Carcinoma	14.08	10.12	12.99	9.793
TCGA-90-7767-11	TCGA	Solid Tissue Normal	Lung	Lung Squamous Cell Carcinoma	14	10.79	8.739	8.245
TCGA-43-6771-11	TCGA	Solid Tissue Normal	Lung	Lung Squamous Cell Carcinoma	13.99	10.56	14.76	11.48
TCGA-77-7337-11	TCGA	Solid Tissue Normal	Lung	Lung Squamous Cell Carcinoma	13.94	10.67	9.925	8.423
TCGA-56-7823-11	TCGA	Solid Tissue Normal	Lung	Lung Squamous Cell Carcinoma	13.94	10.55	8.785	9.38
TCGA-90-6837-11	TCGA	Solid Tissue Normal	Lung	Lung Squamous Cell Carcinoma	13.92	10.16	11.93	8.706
TCGA-77-7142-11	TCGA	Solid Tissue Normal	Lung	Lung Squamous Cell Carcinoma	13.88	10.54	10.78	8.945
TCGA-22-4593-11	TCGA	Solid Tissue Normal	Lung	Lung Squamous Cell Carcinoma	13.88	10.49	10.64	11.33
TCGA-51-4081-11	TCGA	Solid Tissue Normal	Lung	Lung Squamous Cell Carcinoma	13.85	10.68	12.2	10.32
TCGA-77-7338-11	TCGA	Solid Tissue Normal	Lung	Lung Squamous Cell Carcinoma	13.81	10.38	12.24	9.685
TCGA-56-7582-11	TCGA	Solid Tissue Normal	Lung	Lung Squamous Cell Carcinoma	13.78	10.58	8.742	7.744
TCGA-22-5471-11	TCGA	Solid Tissue Normal	Lung	Lung Squamous Cell Carcinoma	13.74	10.14	10.05	8.915
TCGA-56-7731-11	TCGA	Solid Tissue Normal	Lung	Lung Squamous Cell Carcinoma	13.64	10.38	14.32	10.96
TCGA-56-8083-11	TCGA	Solid Tissue Normal	Lung	Lung Squamous Cell Carcinoma	13.33	10.19	12.1	8.072
TCGA-22-4609-11	TCGA	Solid Tissue Normal	Lung	Lung Squamous Cell Carcinoma	13.27	10.42	13.26	10.73
TCGA-56-7222-11	TCGA	Solid Tissue Normal	Lung	Lung Squamous Cell Carcinoma	13.1	10.57	6.804	9.649
TCGA-39-5040-11	TCGA	Solid Tissue Normal	Lung	Lung Squamous Cell Carcinoma	13.09	10.71	12.46	10.86
TCGA-22-5478-11	TCGA	Solid Tissue Normal	Lung	Lung Squamous Cell Carcinoma	12.84	10.16	8.919	9.767
TCGA-78-7167-01	TCGA	Primary Tumor	Lung	Lung Adenocarcinoma	18.77	11.26	4.177	5.246	KRAS
TCGA-50-8460-01	TCGA	Primary Tumor	Lung	Lung Adenocarcinoma	17.47	10.43	5.166	6.067
TCGA-78-7633-01	TCGA	Primary Tumor	Lung	Lung Adenocarcinoma	17.23	10.29	6.611	5.749
TCGA-MP-A5C7-01	TCGA	Primary Tumor	Lung	Lung Adenocarcinoma	17.19	10.05	4.925	6.149
TCGA-91-6849-01	TCGA	Primary Tumor	Lung	Lung Adenocarcinoma	16.86	9.854	9.724	7.656	KRAS
TCGA-75-6212-01	TCGA	Primary Tumor	Lung	Lung Adenocarcinoma	16.83	10.75	5.942	6.59
TCGA-78-7156-01	TCGA	Primary Tumor	Lung	Lung Adenocarcinoma	16.65	9.993	4.181	5.333
TCGA-73-4675-01	TCGA	Primary Tumor	Lung	Lung Adenocarcinoma	16.55	10.07	4.059	5.744
TCGA-86-7711-01	TCGA	Primary Tumor	Lung	Lung Adenocarcinoma	16.52	11.33	11.63	11.5
TCGA-49-4486-01	TCGA	Primary Tumor	Lung	Lung Adenocarcinoma	16.46	10.6	5.17	4.87
TCGA-44-2655-01	TCGA	Primary Tumor	Lung	Lung Adenocarcinoma	16.37	11.13	7.193	7.284
TCGA-44-6148-01	TCGA	Primary Tumor	Lung	Lung Adenocarcinoma	16.34	10.53	7.658	7.803
TCGA-35-5375-01	TCGA	Primary Tumor	Lung	Lung Adenocarcinoma	16.3	10.8	8.51	9.598
TCGA-86-8281-01	TCGA	Primary Tumor	Lung	Lung Adenocarcinoma	16.3	9.41	4.543	5.346
TCGA-L9-A50W-01	TCGA	Primary Tumor	Lung	Lung Adenocarcinoma	16.29	9.749	5.257	8.491
TCGA-55-A492-01	TCGA	Primary Tumor	Lung	Lung Adenocarcinoma	16.2	10.29	5.421	4.988
TCGA-05-4422-01	TCGA	Primary Tumor	Lung	Lung Adenocarcinoma	16.13	10.58	5.686	9.204
TCGA-62-8397-01	TCGA	Primary Tumor	Lung	Lung Adenocarcinoma	16.1	10.41	5.081	7.049
TCGA-50-5051-01	TCGA	Primary Tumor	Lung	Lung Adenocarcinoma	16.03	9.859	5.915	7.107	KRAS
TCGA-05-4397-01	TCGA	Primary Tumor	Lung	Lung Adenocarcinoma	15.97	11.08	5.391	8.602
TCGA-86-8668-01	TCGA	Primary Tumor	Lung	Lung Adenocarcinoma	15.92	10.79	5.268	7.611
TCGA-97-8179-01	TCGA	Primary Tumor	Lung	Lung Adenocarcinoma	15.81	10.62	4.82	6.667	KRAS
TCGA-78-7220-01	TCGA	Primary Tumor	Lung	Lung Adenocarcinoma	15.8	11.45	6.198	7.24
TCGA-55-8094-01	TCGA	Primary Tumor	Lung	Lung Adenocarcinoma	15.78	10.47	5.47	2.008	KRAS
TCGA-86-8674-01	TCGA	Primary Tumor	Lung	Lung Adenocarcinoma	15.71	9.206	9.451	4.938	KRAS
TCGA-78-7162-01	TCGA	Primary Tumor	Lung	Lung Adenocarcinoma	15.66	9.982	5.487	5.289
TCGA-97-A4M3-01	TCGA	Primary Tumor	Lung	Lung Adenocarcinoma	15.65	9.836	11.14	7.32
TCGA-NJ-A55R-01	TCGA	Primary Tumor	Lung	Lung Adenocarcinoma	15.64	10.73	5.894	5.162	KRAS
TCGA-86-8278-01	TCGA	Primary Tumor	Lung	Lung Adenocarcinoma	15.63	10.89	7.566	9.075
TCGA-50-5944-01	TCGA	Primary Tumor	Lung	Lung Adenocarcinoma	15.61	10.38	5.527	5.586
TCGA-49-AARR-01	TCGA	Primary Tumor	Lung	Lung Adenocarcinoma	15.6	10.29	9.227	7.782
TCGA-4B-A93V-01	TCGA	Primary Tumor	Lung	Lung Adenocarcinoma	15.59	10.59	9.019	6.334	KRAS
TCGA-97-A4M1-01	TCGA	Primary Tumor	Lung	Lung Adenocarcinoma	15.59	10.12	4.948	6.659
TCGA-75-6206-01	TCGA	Primary Tumor	Lung	Lung Adenocarcinoma	15.57	10.06	7.257	6.284	KRAS
TCGA-55-7914-01	TCGA	Primary Tumor	Lung	Lung Adenocarcinoma	15.56	9.994	5.371	6.847	KRAS
TCGA-O1-A52J-01	TCGA	Primary Tumor	Lung	Lung Adenocarcinoma	15.49	10.98	6.356	8.484
TCGA-78-7154-01	TCGA	Primary Tumor	Lung	Lung Adenocarcinoma	15.44	10.3	8.995	7.304
TCGA-44-A4SU-01	TCGA	Primary Tumor	Lung	Lung Adenocarcinoma	15.39	10.36	5.379	7.64
TCGA-78-7153-01	TCGA	Primary Tumor	Lung	Lung Adenocarcinoma	15.39	9.353	4.421	5.872
TCGA-69-8254-01	TCGA	Primary Tumor	Lung	Lung Adenocarcinoma	15.32	9.97	8.212	9.243	KRAS
TCGA-91-7771-01	TCGA	Primary Tumor	Lung	Lung Adenocarcinoma	15.3	10.85	7.796	6.948
TCGA-49-AAR2-01	TCGA	Primary Tumor	Lung	Lung Adenocarcinoma	15.3	10.37	5.606	5.574
TCGA-S2-AA1A-01	TCGA	Primary Tumor	Lung	Lung Adenocarcinoma	15.27	10.56	7.565	8.098
TCGA-MP-A4TD-01	TCGA	Primary Tumor	Lung	Lung Adenocarcinoma	15.24	10.06	9.338	6.52	KRAS
TCGA-97-8552-01	TCGA	Primary Tumor	Lung	Lung Adenocarcinoma	15.2	10.66	5.45	6.86
TCGA-91-6840-01	TCGA	Primary Tumor	Lung	Lung Adenocarcinoma	15.2	10.39	6.101	6.152
TCGA-50-5935-01	TCGA	Primary Tumor	Lung	Lung Adenocarcinoma	15.19	10.32	4.78	6.518
TCGA-50-5055-01	TCGA	Primary Tumor	Lung	Lung Adenocarcinoma	15.18	10.33	7.305	8.444
TCGA-97-8172-01	TCGA	Primary Tumor	Lung	Lung Adenocarcinoma	15.16	11.01	6.377	7.051
TCGA-75-7031-01	TCGA	Primary Tumor	Lung	Lung Adenocarcinoma	15.13	10.56	5.436	7.325
TCGA-44-7671-01	TCGA	Primary Tumor	Lung	Lung Adenocarcinoma	15.11	9.67	7.47	5.981	KRAS
TCGA-97-A4M6-01	TCGA	Primary Tumor	Lung	Lung Adenocarcinoma	15.1	10.62	6.239	8.41
TCGA-50-8457-01	TCGA	Primary Tumor	Lung	Lung Adenocarcinoma	15.1	10.61	7.264	7.139
TCGA-L9-A743-01	TCGA	Primary Tumor	Lung	Lung Adenocarcinoma	15.09	10.53	10.41	8.148
TCGA-78-7149-01	TCGA	Primary Tumor	Lung	Lung Adenocarcinoma	15.09	9.862	6.019	6.356
TCGA-75-6203-01	TCGA	Primary Tumor	Lung	Lung Adenocarcinoma	15.04	10.28	6.692	8.438
TCGA-38-7271-01	TCGA	Primary Tumor	Lung	Lung Adenocarcinoma	15.02	10.16	8.716	7.987
TCGA-05-4384-01	TCGA	Primary Tumor	Lung	Lung Adenocarcinoma	14.98	10.84	5.979	7.99
TCGA-50-6597-01	TCGA	Primary Tumor	Lung	Lung Adenocarcinoma	14.91	9.934	5.33	6.78
TCGA-67-3774-01	TCGA	Primary Tumor	Lung	Lung Adenocarcinoma	14.88	10.9	5.761	6.784	KRAS
TCGA-78-7147-01	TCGA	Primary Tumor	Lung	Lung Adenocarcinoma	14.85	10.55	4.998	7.029
TCGA-55-7728-01	TCGA	Primary Tumor	Lung	Lung Adenocarcinoma	14.83	10.75	5.382	8.153	KRAS
TCGA-97-8177-01	TCGA	Primary Tumor	Lung	Lung Adenocarcinoma	14.83	10.44	9.197	9.955
TCGA-75-7030-01	TCGA	Primary Tumor	Lung	Lung Adenocarcinoma	14.76	10.55	6.88	6.152	KRAS
TCGA-NJ-A55A-01	TCGA	Primary Tumor	Lung	Lung Adenocarcinoma	14.73	10.4	6.228	7.289
TCGA-55-8206-01	TCGA	Primary Tumor	Lung	Lung Adenocarcinoma	14.72	11.12	6.398	7.96
TCGA-64-1681-01	TCGA	Primary Tumor	Lung	Lung Adenocarcinoma	14.72	10.92	4.403	6.455
TCGA-69-8255-01	TCGA	Primary Tumor	Lung	Lung Adenocarcinoma	14.72	10.48	7.161	7.936
TCGA-55-8512-01	TCGA	Primary Tumor	Lung	Lung Adenocarcinoma	14.7	10.04	8.995	9.17	KRAS
TCGA-38-A44F-01	TCGA	Primary Tumor	Lung	Lung Adenocarcinoma	14.69	10.03	8.221	9.035
TCGA-93-A4JO-01	TCGA	Primary Tumor	Lung	Lung Adenocarcinoma	14.65	10.32	6.862	8.276	KRAS
TCGA-75-5146-01	TCGA	Primary Tumor	Lung	Lung Adenocarcinoma	14.64	10.87	5.834	7.307
TCGA-62-A46S-01	TCGA	Primary Tumor	Lung	Lung Adenocarcinoma	14.63	9.626	8.465	8.43	KRAS
TCGA-55-A48X-01	TCGA	Primary Tumor	Lung	Lung Adenocarcinoma	14.58	11.25	6.174	7.132
TCGA-55-7816-01	TCGA	Primary Tumor	Lung	Lung Adenocarcinoma	14.58	10.68	5.284	7.473
TCGA-44-7660-01	TCGA	Primary Tumor	Lung	Lung Adenocarcinoma	14.58	10.51	3.536	9.812
TCGA-44-2661-01	TCGA	Primary Tumor	Lung	Lung Adenocarcinoma	14.56	10.73	7.717	8.9
TCGA-05-5429-01	TCGA	Primary Tumor	Lung	Lung Adenocarcinoma	14.55	9.663	5.294	7.256
TCGA-99-8028-01	TCGA	Primary Tumor	Lung	Lung Adenocarcinoma	14.54	10.6	9.652	8.096	KRAS
TCGA-73-7498-01	TCGA	Primary Tumor	Lung	Lung Adenocarcinoma	14.54	10.54	4.668	4.966	KRAS
TCGA-86-8280-01	TCGA	Primary Tumor	Lung	Lung Adenocarcinoma	14.54	10.5	6.153	7.84
TCGA-55-8513-01	TCGA	Primary Tumor	Lung	Lung Adenocarcinoma	14.54	10.22	7.35	8.83
TCGA-97-7552-01	TCGA	Primary Tumor	Lung	Lung Adenocarcinoma	14.54	10.12	6.133	8.143
TCGA-55-8091-01	TCGA	Primary Tumor	Lung	Lung Adenocarcinoma	14.53	10.52	9	8.377
TCGA-49-AAR0-01	TCGA	Primary Tumor	Lung	Lung Adenocarcinoma	14.52	10.13	8.31	8.151
TCGA-67-3770-01	TCGA	Primary Tumor	Lung	Lung Adenocarcinoma	14.5	10.64	5.333	5.333
TCGA-55-7573-01	TCGA	Primary Tumor	Lung	Lung Adenocarcinoma	14.48	10.69	6.752	8.05
TCGA-05-4402-01	TCGA	Primary Tumor	Lung	Lung Adenocarcinoma	14.47	10.86	6.391	8.748
TCGA-73-4677-01	TCGA	Primary Tumor	Lung	Lung Adenocarcinoma	14.46	10.9	5.829	5.815	KRAS
TCGA-62-A471-01	TCGA	Primary Tumor	Lung	Lung Adenocarcinoma	14.46	10.36	6.918	6.339
TCGA-55-8299-01	TCGA	Primary Tumor	Lung	Lung Adenocarcinoma	14.45	10.56	8.932	8.163	KRAS
TCGA-L9-A5IP-01	TCGA	Primary Tumor	Lung	Lung Adenocarcinoma	14.45	10.48	10.04	8.144
TCGA-95-7043-01	TCGA	Primary Tumor	Lung	Lung Adenocarcinoma	14.43	10.02	5.843	4.788
TCGA-55-8085-01	TCGA	Primary Tumor	Lung	Lung Adenocarcinoma	14.42	10.19	7.645	9.425
TCGA-55-6983-01	TCGA	Primary Tumor	Lung	Lung Adenocarcinoma	14.41	10.68	9.337	7.381	KRAS
TCGA-50-5072-01	TCGA	Primary Tumor	Lung	Lung Adenocarcinoma	14.41	10.19	8.984	6.245
TCGA-69-7765-01	TCGA	Primary Tumor	Lung	Lung Adenocarcinoma	14.4	10.81	8.115	7.268
TCGA-86-8671-01	TCGA	Primary Tumor	Lung	Lung Adenocarcinoma	14.38	10.14	6.636	8.307
TCGA-55-8301-01	TCGA	Primary Tumor	Lung	Lung Adenocarcinoma	14.36	10.27	5.562	8.326
TCGA-05-4415-01	TCGA	Primary Tumor	Lung	Lung Adenocarcinoma	14.33	11.13	7.478	7.247	KRAS
TCGA-49-AARE-01	TCGA	Primary Tumor	Lung	Lung Adenocarcinoma	14.31	10.21	4.856	6.369
TCGA-55-8514-01	TCGA	Primary Tumor	Lung	Lung Adenocarcinoma	14.3	10.61	9.218	7.603	KRAS
TCGA-69-7764-01	TCGA	Primary Tumor	Lung	Lung Adenocarcinoma	14.3	10.05	4.575	3.875
TCGA-75-7025-01	TCGA	Primary Tumor	Lung	Lung Adenocarcinoma	14.28	10.66	5.748	7.865
TCGA-69-8453-01	TCGA	Primary Tumor	Lung	Lung Adenocarcinoma	14.28	10.18	8.316	9.28
TCGA-78-7535-01	TCGA	Primary Tumor	Lung	Lung Adenocarcinoma	14.27	10.05	9.11	9.221
TCGA-80-5611-01	TCGA	Primary Tumor	Lung	Lung Adenocarcinoma	14.26	10.73	6.951	9.648
TCGA-86-8669-01	TCGA	Primary Tumor	Lung	Lung Adenocarcinoma	14.26	9.848	4.725	7.468
TCGA-99-AA5R-01	TCGA	Primary Tumor	Lung	Lung Adenocarcinoma	14.25	10.45	9.025	7.651
TCGA-J2-8194-01	TCGA	Primary Tumor	Lung	Lung Adenocarcinoma	14.23	10.4	10.98	7.639	KRAS
TCGA-91-6835-01	TCGA	Primary Tumor	Lung	Lung Adenocarcinoma	14.18	10.95	7.473	8.522
TCGA-55-8619-01	TCGA	Primary Tumor	Lung	Lung Adenocarcinoma	14.15	10.25	6.336	7.989
TCGA-L9-A443-01	TCGA	Primary Tumor	Lung	Lung Adenocarcinoma	14.13	10.36	6.1	5.77	KRAS
TCGA-91-8497-01	TCGA	Primary Tumor	Lung	Lung Adenocarcinoma	14.13	10.06	5.941	6.665
TCGA-97-A4LX-01	TCGA	Primary Tumor	Lung	Lung Adenocarcinoma	14.1	10.51	6.528	7.97
TCGA-44-2657-01	TCGA	Primary Tumor	Lung	Lung Adenocarcinoma	14.08	10.73	6.73	7.369
TCGA-99-7458-01	TCGA	Primary Tumor	Lung	Lung Adenocarcinoma	14.07	10.61	5.39	7.893
TCGA-62-A470-01	TCGA	Primary Tumor	Lung	Lung Adenocarcinoma	14.06	10.1	7.428	6.793
TCGA-MP-A4TH-01	TCGA	Primary Tumor	Lung	Lung Adenocarcinoma	14.02	10.52	5.557	7.124
TCGA-97-8174-01	TCGA	Primary Tumor	Lung	Lung Adenocarcinoma	14	10.52	7.504	4.668
TCGA-50-5942-01	TCGA	Primary Tumor	Lung	Lung Adenocarcinoma	13.99	10.04	5.191	6.248
TCGA-91-6828-01	TCGA	Primary Tumor	Lung	Lung Adenocarcinoma	13.96	10.9	8.429	8.643	KRAS
TCGA-38-4627-01	TCGA	Primary Tumor	Lung	Lung Adenocarcinoma	13.96	10.63	7.07	6.798
TCGA-44-6778-01	TCGA	Primary Tumor	Lung	Lung Adenocarcinoma	13.95	11.81	9.854	10.37
TCGA-38-4631-01	TCGA	Primary Tumor	Lung	Lung Adenocarcinoma	13.95	10.3	8.213	7.859
TCGA-55-6975-01	TCGA	Primary Tumor	Lung	Lung Adenocarcinoma	13.94	10.73	7.702	5.552	KRAS
TCGA-55-7995-01	TCGA	Primary Tumor	Lung	Lung Adenocarcinoma	13.93	11.1	6.298	8.531
TCGA-49-4514-01	TCGA	Primary Tumor	Lung	Lung Adenocarcinoma	13.93	9.741	5.754	6.298
TCGA-55-8204-01	TCGA	Primary Tumor	Lung	Lung Adenocarcinoma	13.92	10.78	6.798	8.794
TCGA-97-A4M2-01	TCGA	Primary Tumor	Lung	Lung Adenocarcinoma	13.92	10.14	6.688	8.831
TCGA-05-4434-01	TCGA	Primary Tumor	Lung	Lung Adenocarcinoma	13.91	11.15	9.306	9.166
TCGA-55-6971-01	TCGA	Primary Tumor	Lung	Lung Adenocarcinoma	13.91	10.42	8.874	9.461
TCGA-97-7546-01	TCGA	Primary Tumor	Lung	Lung Adenocarcinoma	13.91	10.31	8.246	9.14
TCGA-93-A4JQ-01	TCGA	Primary Tumor	Lung	Lung Adenocarcinoma	13.89	11.63	8.37	8.835
TCGA-55-7574-01	TCGA	Primary Tumor	Lung	Lung Adenocarcinoma	13.89	10.99	8.328	5.644
TCGA-38-4630-01	TCGA	Primary Tumor	Lung	Lung Adenocarcinoma	13.89	10.71	6.199	7.105
TCGA-49-6742-01	TCGA	Primary Tumor	Lung	Lung Adenocarcinoma	13.88	10.5	7.419	6.956
TCGA-78-7163-01	TCGA	Primary Tumor	Lung	Lung Adenocarcinoma	13.88	10.43	3.953	5.679
TCGA-78-7160-01	TCGA	Primary Tumor	Lung	Lung Adenocarcinoma	13.86	10.88	6.36	7.211	KRAS
TCGA-49-4501-01	TCGA	Primary Tumor	Lung	Lung Adenocarcinoma	13.86	10.79	7.255	7.22
TCGA-55-8096-01	TCGA	Primary Tumor	Lung	Lung Adenocarcinoma	13.86	10.74	7.138	9.577
TCGA-05-4424-01	TCGA	Primary Tumor	Lung	Lung Adenocarcinoma	13.86	10.7	6.425	8.125
TCGA-86-8076-01	TCGA	Primary Tumor	Lung	Lung Adenocarcinoma	13.85	10.79	7.864	8.741	KRAS
TCGA-97-7941-01	TCGA	Primary Tumor	Lung	Lung Adenocarcinoma	13.85	10.66	4.885	7.219	KRAS
TCGA-55-6985-01	TCGA	Primary Tumor	Lung	Lung Adenocarcinoma	13.85	10.19	9.511	9.493
TCGA-55-A4DG-01	TCGA	Primary Tumor	Lung	Lung Adenocarcinoma	13.85	10.08	7.38	6.418
TCGA-44-7669-01	TCGA	Primary Tumor	Lung	Lung Adenocarcinoma	13.84	10.92	7.335	7.141
TCGA-55-8621-01	TCGA	Primary Tumor	Lung	Lung Adenocarcinoma	13.83	10.18	6.241	8.219
TCGA-55-8207-01	TCGA	Primary Tumor	Lung	Lung Adenocarcinoma	13.81	10.85	7.543	7.265	KRAS
TCGA-50-8459-01	TCGA	Primary Tumor	Lung	Lung Adenocarcinoma	13.81	10.72	4.607	7.132	KRAS
TCGA-50-5045-01	TCGA	Primary Tumor	Lung	Lung Adenocarcinoma	13.81	10.56	9.882	9.322
TCGA-86-8279-01	TCGA	Primary Tumor	Lung	Lung Adenocarcinoma	13.78	10.32	6.182	8.686
TCGA-44-2659-01	TCGA	Primary Tumor	Lung	Lung Adenocarcinoma	13.78	9.924	6.008	7.511
TCGA-99-8033-01	TCGA	Primary Tumor	Lung	Lung Adenocarcinoma	13.77	11.63	9.018	9.325	KRAS
TCGA-MP-A4T6-01	TCGA	Primary Tumor	Lung	Lung Adenocarcinoma	13.77	10.89	4.755	6.387
TCGA-86-8073-01	TCGA	Primary Tumor	Lung	Lung Adenocarcinoma	13.77	9.996	6.051	8.24
TCGA-05-4244-01	TCGA	Primary Tumor	Lung	Lung Adenocarcinoma	13.76	11.4	5.781	8.062	KRAS
TCGA-49-4487-01	TCGA	Primary Tumor	Lung	Lung Adenocarcinoma	13.76	10.63	8.112	7.425
TCGA-55-8505-01	TCGA	Primary Tumor	Lung	Lung Adenocarcinoma	13.75	10.64	7.488	7.899
TCGA-97-A4M5-01	TCGA	Primary Tumor	Lung	Lung Adenocarcinoma	13.73	10.79	6.143	7.147	KRAS
TCGA-38-4628-01	TCGA	Primary Tumor	Lung	Lung Adenocarcinoma	13.73	10.34	5.18	7.075
TCGA-05-4425-01	TCGA	Primary Tumor	Lung	Lung Adenocarcinoma	13.73	9.997	5.517	8.585
TCGA-44-6147-01	TCGA	Primary Tumor	Lung	Lung Adenocarcinoma	13.72	11.47	6.439	5.752
TCGA-97-A4M0-01	TCGA	Primary Tumor	Lung	Lung Adenocarcinoma	13.71	10.49	5.467	7.478	KRAS
TCGA-J2-A4AE-01	TCGA	Primary Tumor	Lung	Lung Adenocarcinoma	13.7	11.07	9.452	7.856
TCGA-91-6830-01	TCGA	Primary Tumor	Lung	Lung Adenocarcinoma	13.69	10.8	8.638	8.524
TCGA-73-4666-01	TCGA	Primary Tumor	Lung	Lung Adenocarcinoma	13.67	10.55	6.487	5.605
TCGA-MP-A4TE-01	TCGA	Primary Tumor	Lung	Lung Adenocarcinoma	13.66	10.45	9.354	7.103	KRAS
TCGA-93-A4JP-01	TCGA	Primary Tumor	Lung	Lung Adenocarcinoma	13.66	10.13	6.456	7.709
TCGA-62-8395-01	TCGA	Primary Tumor	Lung	Lung Adenocarcinoma	13.66	10.06	7.276	8.071
TCGA-05-4432-01	TCGA	Primary Tumor	Lung	Lung Adenocarcinoma	13.66	9.853	6.852	8.906
TCGA-55-7281-01	TCGA	Primary Tumor	Lung	Lung Adenocarcinoma	13.65	10.5	6.674	8.65	KRAS
TCGA-64-1676-01	TCGA	Primary Tumor	Lung	Lung Adenocarcinoma	13.64	11.2	7.437	9.054
TCGA-55-8087-01	TCGA	Primary Tumor	Lung	Lung Adenocarcinoma	13.64	10.83	3.527	5.888
TCGA-67-3772-01	TCGA	Primary Tumor	Lung	Lung Adenocarcinoma	13.64	10.49	6.789	6.105
TCGA-J2-A4AD-01	TCGA	Primary Tumor	Lung	Lung Adenocarcinoma	13.63	11.21	4.779	6.472
TCGA-55-6987-01	TCGA	Primary Tumor	Lung	Lung Adenocarcinoma	13.62	10.77	8.163	9.509
TCGA-93-A4JN-01	TCGA	Primary Tumor	Lung	Lung Adenocarcinoma	13.62	10.71	8.053	6.54
TCGA-86-A4P8-01	TCGA	Primary Tumor	Lung	Lung Adenocarcinoma	13.59	10.58	7.444	7.269
TCGA-50-5066-01	TCGA	Primary Tumor	Lung	Lung Adenocarcinoma	13.58	10.87	8.74	7.956
TCGA-49-4510-01	TCGA	Primary Tumor	Lung	Lung Adenocarcinoma	13.56	10.41	6.456	5.862	KRAS
TCGA-95-7948-01	TCGA	Primary Tumor	Lung	Lung Adenocarcinoma	13.56	10	5.701	6.837
TCGA-95-7562-01	TCGA	Primary Tumor	Lung	Lung Adenocarcinoma	13.55	10.79	6.051	7.473	KRAS
TCGA-05-5423-01	TCGA	Primary Tumor	Lung	Lung Adenocarcinoma	13.54	10.65	7.743	9.308
TCGA-93-7348-01	TCGA	Primary Tumor	Lung	Lung Adenocarcinoma	13.54	10.23	9.868	7.918
TCGA-99-8025-01	TCGA	Primary Tumor	Lung	Lung Adenocarcinoma	13.53	10.43	5.177	6.302	KRAS
TCGA-55-5899-01	TCGA	Primary Tumor	Lung	Lung Adenocarcinoma	13.53	9.971	6.317	7.313
TCGA-44-5645-01	TCGA	Primary Tumor	Lung	Lung Adenocarcinoma	13.51	11.78	5.603	7.88
TCGA-69-8253-01	TCGA	Primary Tumor	Lung	Lung Adenocarcinoma	13.5	10.57	6.74	5.76	KRAS
TCGA-55-8208-01	TCGA	Primary Tumor	Lung	Lung Adenocarcinoma	13.5	10.28	8.02	9.099
TCGA-97-7553-01	TCGA	Primary Tumor	Lung	Lung Adenocarcinoma	13.49	10.43	9.561	10.41
TCGA-49-AARO-01	TCGA	Primary Tumor	Lung	Lung Adenocarcinoma	13.47	10.46	7.349	9.477	KRAS
TCGA-MP-A4TJ-01	TCGA	Primary Tumor	Lung	Lung Adenocarcinoma	13.47	10.42	11.06	9.511
TCGA-44-3919-01	TCGA	Primary Tumor	Lung	Lung Adenocarcinoma	13.45	11.12	6.082	8.377
TCGA-05-4403-01	TCGA	Primary Tumor	Lung	Lung Adenocarcinoma	13.44	9.996	6.233	8.513
TCGA-50-6673-01	TCGA	Primary Tumor	Lung	Lung Adenocarcinoma	13.42	11.01	8.244	8.201
TCGA-97-A4M7-01	TCGA	Primary Tumor	Lung	Lung Adenocarcinoma	13.41	10.58	7.459	6.969
TCGA-44-6776-01	TCGA	Primary Tumor	Lung	Lung Adenocarcinoma	13.4	10.79	5.641	4.019	KRAS
TCGA-55-7724-01	TCGA	Primary Tumor	Lung	Lung Adenocarcinoma	13.4	9.903	6.896	7.646
TCGA-78-7537-01	TCGA	Primary Tumor	Lung	Lung Adenocarcinoma	13.4	9.471	5.218	4.778
TCGA-55-A494-01	TCGA	Primary Tumor	Lung	Lung Adenocarcinoma	13.39	10.51	4.745	5.834	KRAS
TCGA-50-5044-01	TCGA	Primary Tumor	Lung	Lung Adenocarcinoma	13.39	9.804	6.941	5.179
TCGA-05-4430-01	TCGA	Primary Tumor	Lung	Lung Adenocarcinoma	13.38	10.5	5.763	7.688
TCGA-93-7347-01	TCGA	Primary Tumor	Lung	Lung Adenocarcinoma	13.37	10.89	4.937	8.21	KRAS
TCGA-55-A57B-01	TCGA	Primary Tumor	Lung	Lung Adenocarcinoma	13.37	10.54	7.625	8.307
TCGA-73-7499-01	TCGA	Primary Tumor	Lung	Lung Adenocarcinoma	13.37	10.37	5.413	6.853
TCGA-69-7979-01	TCGA	Primary Tumor	Lung	Lung Adenocarcinoma	13.33	10.05	4.901	5.293
TCGA-55-8616-01	TCGA	Primary Tumor	Lung	Lung Adenocarcinoma	13.3	9.801	4.087	4.348	KRAS
TCGA-71-8520-01	TCGA	Primary Tumor	Lung	Lung Adenocarcinoma	13.28	11.12	4.998	7.918
TCGA-53-7624-01	TCGA	Primary Tumor	Lung	Lung Adenocarcinoma	13.28	10.3	10.44	7.45
TCGA-NJ-A55O-01	TCGA	Primary Tumor	Lung	Lung Adenocarcinoma	13.27	9.634	5.892	8.079	KRAS
TCGA-44-7672-01	TCGA	Primary Tumor	Lung	Lung Adenocarcinoma	13.25	10.12	5.737	7.857	KRAS
TCGA-44-6146-01	TCGA	Primary Tumor	Lung	Lung Adenocarcinoma	13.23	11.7	6.235	8.593	KRAS
TCGA-62-8394-01	TCGA	Primary Tumor	Lung	Lung Adenocarcinoma	13.23	10.99	7.553	7.585
TCGA-49-AARN-01	TCGA	Primary Tumor	Lung	Lung Adenocarcinoma	13.23	10.68	6.214	7.568
TCGA-55-8620-01	TCGA	Primary Tumor	Lung	Lung Adenocarcinoma	13.23	9.879	4.144	6.819
TCGA-95-A4VP-01	TCGA	Primary Tumor	Lung	Lung Adenocarcinoma	13.22	10.56	9.956	6.6	KRAS
TCGA-44-6777-01	TCGA	Primary Tumor	Lung	Lung Adenocarcinoma	13.22	10.01	7.352	9.17
TCGA-MP-A4TI-01	TCGA	Primary Tumor	Lung	Lung Adenocarcinoma	13.21	10.44	7.674	8.64	KRAS
TCGA-67-4679-01	TCGA	Primary Tumor	Lung	Lung Adenocarcinoma	13.2	10.1	6.935	7.937	KRAS
TCGA-44-6145-01	TCGA	Primary Tumor	Lung	Lung Adenocarcinoma	13.19	11.25	6.708	6.025	KRAS
TCGA-53-7813-01	TCGA	Primary Tumor	Lung	Lung Adenocarcinoma	13.18	10.34	8.161	7.387	KRAS
TCGA-55-7725-01	TCGA	Primary Tumor	Lung	Lung Adenocarcinoma	13.18	10.09	5.815	7.244	KRAS
TCGA-53-A4EZ-01	TCGA	Primary Tumor	Lung	Lung Adenocarcinoma	13.17	10.02	4.173	5.53
TCGA-73-4662-01	TCGA	Primary Tumor	Lung	Lung Adenocarcinoma	13.16	10.88	7.161	7.813	KRAS
TCGA-44-A47G-01	TCGA	Primary Tumor	Lung	Lung Adenocarcinoma	13.16	10.67	7.79	7.305
TCGA-49-4507-01	TCGA	Primary Tumor	Lung	Lung Adenocarcinoma	13.16	10.41	7.623	7.827
TCGA-78-8648-01	TCGA	Primary Tumor	Lung	Lung Adenocarcinoma	13.15	10.3	9.828	6.944
TCGA-44-7659-01	TCGA	Primary Tumor	Lung	Lung Adenocarcinoma	13.15	10.03	5.471	6.702
TCGA-49-4512-01	TCGA	Primary Tumor	Lung	Lung Adenocarcinoma	13.14	9.795	5.386	7.003
TCGA-49-4488-01	TCGA	Primary Tumor	Lung	Lung Adenocarcinoma	13.13	9.784	5.498	8.886
TCGA-55-6984-01	TCGA	Primary Tumor	Lung	Lung Adenocarcinoma	13.11	10.22	8.232	8.771	KRAS
TCGA-86-A4P7-01	TCGA	Primary Tumor	Lung	Lung Adenocarcinoma	13.11	10.11	8.408	7.918
TCGA-86-8358-01	TCGA	Primary Tumor	Lung	Lung Adenocarcinoma	13.11	9.655	6.864	6.813
TCGA-55-6972-01	TCGA	Primary Tumor	Lung	Lung Adenocarcinoma	13.1	10.23	4.537	4.427
TCGA-35-3615-01	TCGA	Primary Tumor	Lung	Lung Adenocarcinoma	13.09	10.61	6.874	6.215	KRAS
TCGA-91-8496-01	TCGA	Primary Tumor	Lung	Lung Adenocarcinoma	13.09	10.14	5.404	7.132
TCGA-55-1592-01	TCGA	Primary Tumor	Lung	Lung Adenocarcinoma	13.08	11.07	8.605	9.212
TCGA-49-AAQV-01	TCGA	Primary Tumor	Lung	Lung Adenocarcinoma	13.07	10.23	6.881	6.536
TCGA-67-6217-01	TCGA	Primary Tumor	Lung	Lung Adenocarcinoma	13.05	10.61	7.287	7.257
TCGA-05-4389-01	TCGA	Primary Tumor	Lung	Lung Adenocarcinoma	13.05	10.45	5.394	7.032
TCGA-97-8176-01	TCGA	Primary Tumor	Lung	Lung Adenocarcinoma	13.04	10.39	6.239	7.534	KRAS
TCGA-L4-A4E6-01	TCGA	Primary Tumor	Lung	Lung Adenocarcinoma	13.04	10.38	8.162	9.274
TCGA-86-7955-01	TCGA	Primary Tumor	Lung	Lung Adenocarcinoma	13.04	9.936	5.278	5.147
TCGA-MP-A4T4-01	TCGA	Primary Tumor	Lung	Lung Adenocarcinoma	13.03	10.58	7.657	7.662	KRAS
TCGA-55-6980-01	TCGA	Primary Tumor	Lung	Lung Adenocarcinoma	13.03	10.38	7.878	9.983
TCGA-50-5941-01	TCGA	Primary Tumor	Lung	Lung Adenocarcinoma	13.02	11.15	6.897	9.14	KRAS
TCGA-55-7570-01	TCGA	Primary Tumor	Lung	Lung Adenocarcinoma	13.02	10.37	7.046	6.506
TCGA-49-4490-01	TCGA	Primary Tumor	Lung	Lung Adenocarcinoma	13.01	10.75	4.511	6.174
TCGA-J2-A4AG-01	TCGA	Primary Tumor	Lung	Lung Adenocarcinoma	13	10.54	11.55	9.119	KRAS
TCGA-64-5775-01	TCGA	Primary Tumor	Lung	Lung Adenocarcinoma	12.99	11.74	6.803	7.37	KRAS
TCGA-78-7143-01	TCGA	Primary Tumor	Lung	Lung Adenocarcinoma	12.99	10.83	4.555	7.142
TCGA-55-6970-01	TCGA	Primary Tumor	Lung	Lung Adenocarcinoma	12.98	10.38	7.922	7.325	KRAS
TCGA-86-8673-01	TCGA	Primary Tumor	Lung	Lung Adenocarcinoma	12.98	10.37	9.132	6.877
TCGA-53-7626-01	TCGA	Primary Tumor	Lung	Lung Adenocarcinoma	12.96	10.59	11.02	11.03
TCGA-55-6979-01	TCGA	Primary Tumor	Lung	Lung Adenocarcinoma	12.96	10.53	8.067	8.824
TCGA-49-6744-01	TCGA	Primary Tumor	Lung	Lung Adenocarcinoma	12.96	10.4	6.605	7.029
TCGA-50-5049-01	TCGA	Primary Tumor	Lung	Lung Adenocarcinoma	12.95	10.39	8.061	9.475
TCGA-62-A46U-01	TCGA	Primary Tumor	Lung	Lung Adenocarcinoma	12.94	10.52	6.93	10.01
TCGA-78-7166-01	TCGA	Primary Tumor	Lung	Lung Adenocarcinoma	12.93	10.46	6.963	6.712	KRAS
TCGA-MP-A4SV-01	TCGA	Primary Tumor	Lung	Lung Adenocarcinoma	12.92	10.48	7.178	7.645
TCGA-55-7284-01	TCGA	Primary Tumor	Lung	Lung Adenocarcinoma	12.91	10.81	6.539	8.711	KRAS
TCGA-95-7944-01	TCGA	Primary Tumor	Lung	Lung Adenocarcinoma	12.9	10.81	8.992	8.457
TCGA-64-1680-01	TCGA	Primary Tumor	Lung	Lung Adenocarcinoma	12.9	10.68	5.992	4.377
TCGA-MP-A4T7-01	TCGA	Primary Tumor	Lung	Lung Adenocarcinoma	12.89	10.36	7.931	7.538	KRAS
TCGA-86-A4D0-01	TCGA	Primary Tumor	Lung	Lung Adenocarcinoma	12.88	10.31	6.405	7.896
TCGA-55-8302-01	TCGA	Primary Tumor	Lung	Lung Adenocarcinoma	12.86	10.62	5.962	7.639	KRAS
TCGA-38-4626-01	TCGA	Primary Tumor	Lung	Lung Adenocarcinoma	12.86	10.08	11.37	7.998
TCGA-95-7947-01	TCGA	Primary Tumor	Lung	Lung Adenocarcinoma	12.85	11.08	4.882	7.44
TCGA-44-7670-01	TCGA	Primary Tumor	Lung	Lung Adenocarcinoma	12.83	10.66	8.491	7.248
TCGA-49-AAR9-01	TCGA	Primary Tumor	Lung	Lung Adenocarcinoma	12.83	10.03	7.494	4.596
TCGA-69-A59K-01	TCGA	Primary Tumor	Lung	Lung Adenocarcinoma	12.81	10.87	8.87	6.052
TCGA-86-A456-01	TCGA	Primary Tumor	Lung	Lung Adenocarcinoma	12.8	9.989	11	9.153	KRAS
TCGA-NJ-A4YQ-01	TCGA	Primary Tumor	Lung	Lung Adenocarcinoma	12.8	9.802	6.034	8.127
TCGA-73-4676-01	TCGA	Primary Tumor	Lung	Lung Adenocarcinoma	12.79	10.75	9.777	5.29
TCGA-44-8120-01	TCGA	Primary Tumor	Lung	Lung Adenocarcinoma	12.79	10.54	7.067	5.861
TCGA-50-6593-01	TCGA	Primary Tumor	Lung	Lung Adenocarcinoma	12.79	10.3	4.794	8.084
TCGA-55-8089-01	TCGA	Primary Tumor	Lung	Lung Adenocarcinoma	12.77	10.56	6.798	7.792
TCGA-55-6712-01	TCGA	Primary Tumor	Lung	Lung Adenocarcinoma	12.77	10.42	5.833	5.764
TCGA-55-8097-01	TCGA	Primary Tumor	Lung	Lung Adenocarcinoma	12.76	11.24	4.474	6.254	KRAS
TCGA-95-8039-01	TCGA	Primary Tumor	Lung	Lung Adenocarcinoma	12.76	11.14	5.633	6.786
TCGA-44-7661-01	TCGA	Primary Tumor	Lung	Lung Adenocarcinoma	12.75	10.64	9.339	8.638	KRAS
TCGA-75-5126-01	TCGA	Primary Tumor	Lung	Lung Adenocarcinoma	12.74	10.8	9.92	11	KRAS
TCGA-91-A4BD-01	TCGA	Primary Tumor	Lung	Lung Adenocarcinoma	12.74	9.788	5.669	7.776
TCGA-86-7713-01	TCGA	Primary Tumor	Lung	Lung Adenocarcinoma	12.73	10.25	7.027	7.477	KRAS
TCGA-78-7152-01	TCGA	Primary Tumor	Lung	Lung Adenocarcinoma	12.73	9.777	5.78	6.52
TCGA-62-8399-01	TCGA	Primary Tumor	Lung	Lung Adenocarcinoma	12.72	10.6	12.12	9.044
TCGA-50-5068-01	TCGA	Primary Tumor	Lung	Lung Adenocarcinoma	12.71	10.36	7.953	10.19
TCGA-55-8510-01	TCGA	Primary Tumor	Lung	Lung Adenocarcinoma	12.7	10.37	6.372	8.445
TCGA-L9-A7SV-01	TCGA	Primary Tumor	Lung	Lung Adenocarcinoma	12.7	10.14	5.066	6.779
TCGA-64-5778-01	TCGA	Primary Tumor	Lung	Lung Adenocarcinoma	12.69	10.98	5.449	6.46	KRAS
TCGA-MP-A4TK-01	TCGA	Primary Tumor	Lung	Lung Adenocarcinoma	12.68	10.81	6.969	6.877	KRAS
TCGA-62-A46Y-01	TCGA	Primary Tumor	Lung	Lung Adenocarcinoma	12.68	10.69	7.352	8.781
TCGA-50-6592-01	TCGA	Primary Tumor	Lung	Lung Adenocarcinoma	12.67	11.09	9.657	8.811
TCGA-05-4396-01	TCGA	Primary Tumor	Lung	Lung Adenocarcinoma	12.67	11	4.935	6.306
TCGA-38-4632-01	TCGA	Primary Tumor	Lung	Lung Adenocarcinoma	12.66	10.35	10.02	8.249
TCGA-J2-8192-01	TCGA	Primary Tumor	Lung	Lung Adenocarcinoma	12.65	11.07	8.43	8.061
TCGA-55-7576-01	TCGA	Primary Tumor	Lung	Lung Adenocarcinoma	12.63	10.15	5.719	6.997	KRAS
TCGA-38-6178-01	TCGA	Primary Tumor	Lung	Lung Adenocarcinoma	12.63	9.765	6.65	4.788
TCGA-55-8614-01	TCGA	Primary Tumor	Lung	Lung Adenocarcinoma	12.62	10.96	8.902	7.038
TCGA-55-6543-01	TCGA	Primary Tumor	Lung	Lung Adenocarcinoma	12.62	9.912	8.428	8.886
TCGA-78-8660-01	TCGA	Primary Tumor	Lung	Lung Adenocarcinoma	12.62	9.846	7.288	9.238
TCGA-75-5125-01	TCGA	Primary Tumor	Lung	Lung Adenocarcinoma	12.61	10.83	6.955	8.877
TCGA-62-A472-01	TCGA	Primary Tumor	Lung	Lung Adenocarcinoma	12.61	10.02	6.665	7.831
TCGA-97-7547-01	TCGA	Primary Tumor	Lung	Lung Adenocarcinoma	12.6	10.03	5.008	5.392
TCGA-97-7938-01	TCGA	Primary Tumor	Lung	Lung Adenocarcinoma	12.59	11	9.826	7.022	KRAS
TCGA-35-4122-01	TCGA	Primary Tumor	Lung	Lung Adenocarcinoma	12.59	10.55	9.659	9.271
TCGA-55-8615-01	TCGA	Primary Tumor	Lung	Lung Adenocarcinoma	12.57	10.45	6.521	5.972	KRAS
TCGA-55-6642-01	TCGA	Primary Tumor	Lung	Lung Adenocarcinoma	12.57	9.795	7.741	7.828	KRAS
TCGA-50-5936-01	TCGA	Primary Tumor	Lung	Lung Adenocarcinoma	12.55	10.51	7.268	8.253	KRAS
TCGA-55-8203-01	TCGA	Primary Tumor	Lung	Lung Adenocarcinoma	12.54	10.37	8.794	7.447	KRAS
TCGA-67-3773-01	TCGA	Primary Tumor	Lung	Lung Adenocarcinoma	12.54	10.34	7.387	8.702	KRAS
TCGA-95-7039-01	TCGA	Primary Tumor	Lung	Lung Adenocarcinoma	12.54	9.988	7.139	4.09	KRAS
TCGA-49-4505-01	TCGA	Primary Tumor	Lung	Lung Adenocarcinoma	12.52	10.53	7.441	8.879	KRAS
TCGA-55-7283-01	TCGA	Primary Tumor	Lung	Lung Adenocarcinoma	12.52	9.716	6.804	7.365	KRAS
TCGA-MP-A4SY-01	TCGA	Primary Tumor	Lung	Lung Adenocarcinoma	12.5	10.75	6.25	6.721	KRAS
TCGA-44-3398-01	TCGA	Primary Tumor	Lung	Lung Adenocarcinoma	12.5	10.53	9.767	8.909
TCGA-MN-A4N5-01	TCGA	Primary Tumor	Lung	Lung Adenocarcinoma	12.49	10.43	6.499	7.032	KRAS
TCGA-62-8398-01	TCGA	Primary Tumor	Lung	Lung Adenocarcinoma	12.49	10.24	8.506	8.088	KRAS
TCGA-05-4426-01	TCGA	Primary Tumor	Lung	Lung Adenocarcinoma	12.48	11.15	8.105	9.096
TCGA-49-AAR4-01	TCGA	Primary Tumor	Lung	Lung Adenocarcinoma	12.48	10.37	6.777	7.241
TCGA-NJ-A4YP-01	TCGA	Primary Tumor	Lung	Lung Adenocarcinoma	12.47	10.27	8.009	7.956	KRAS
TCGA-69-7763-01	TCGA	Primary Tumor	Lung	Lung Adenocarcinoma	12.43	10.45	7.753	6.509
TCGA-44-3917-01	TCGA	Primary Tumor	Lung	Lung Adenocarcinoma	12.42	11.73	8.875	8.118	KRAS
TCGA-50-7109-01	TCGA	Primary Tumor	Lung	Lung Adenocarcinoma	12.42	10.85	6.565	8.421
TCGA-55-6982-01	TCGA	Primary Tumor	Lung	Lung Adenocarcinoma	12.42	10.39	5.198	7.964
TCGA-78-7540-01	TCGA	Primary Tumor	Lung	Lung Adenocarcinoma	12.41	9.577	4.188	5.17	KRAS
TCGA-NJ-A4YF-01	TCGA	Primary Tumor	Lung	Lung Adenocarcinoma	12.4	9.822	5.391	6.583
TCGA-99-8032-01	TCGA	Primary Tumor	Lung	Lung Adenocarcinoma	12.39	10.72	8.083	6.358	KRAS
TCGA-55-7907-01	TCGA	Primary Tumor	Lung	Lung Adenocarcinoma	12.39	10.62	5.7	7.801	KRAS
TCGA-49-6761-01	TCGA	Primary Tumor	Lung	Lung Adenocarcinoma	12.38	10.07	8.86	7.943
TCGA-05-4417-01	TCGA	Primary Tumor	Lung	Lung Adenocarcinoma	12.37	10.59	9.077	8.775	KRAS
TCGA-95-A4VK-01	TCGA	Primary Tumor	Lung	Lung Adenocarcinoma	12.37	10.59	4.7	4.681	KRAS
TCGA-75-5147-01	TCGA	Primary Tumor	Lung	Lung Adenocarcinoma	12.36	11.05	6.943	9.775
TCGA-86-8359-01	TCGA	Primary Tumor	Lung	Lung Adenocarcinoma	12.35	10.2	8.581	8.419	KRAS
TCGA-93-8067-01	TCGA	Primary Tumor	Lung	Lung Adenocarcinoma	12.34	10.49	8.422	6.241	KRAS
TCGA-75-6211-01	TCGA	Primary Tumor	Lung	Lung Adenocarcinoma	12.34	10.14	5.757	6.185
TCGA-05-4433-01	TCGA	Primary Tumor	Lung	Lung Adenocarcinoma	12.33	10.61	6.838	8.257	KRAS
TCGA-67-6216-01	TCGA	Primary Tumor	Lung	Lung Adenocarcinoma	12.31	10.3	7.538	7.637
TCGA-50-5932-01	TCGA	Primary Tumor	Lung	Lung Adenocarcinoma	12.3	10.51	4.626	5.218	KRAS
TCGA-MP-A4T9-01	TCGA	Primary Tumor	Lung	Lung Adenocarcinoma	12.3	10.22	7.433	8.079
TCGA-50-5930-01	TCGA	Primary Tumor	Lung	Lung Adenocarcinoma	12.27	11.29	8.138	5.489
TCGA-44-A47B-01	TCGA	Primary Tumor	Lung	Lung Adenocarcinoma	12.27	10.84	5.751	7.263
TCGA-05-4410-01	TCGA	Primary Tumor	Lung	Lung Adenocarcinoma	12.25	11.2	5.253	7.097
TCGA-78-7542-01	TCGA	Primary Tumor	Lung	Lung Adenocarcinoma	12.25	9.889	6.576	7.355
TCGA-50-5946-01	TCGA	Primary Tumor	Lung	Lung Adenocarcinoma	12.23	10.08	5.23	5.629
TCGA-73-4659-01	TCGA	Primary Tumor	Lung	Lung Adenocarcinoma	12.22	10.68	8.169	6.287
TCGA-55-6986-01	TCGA	Primary Tumor	Lung	Lung Adenocarcinoma	12.22	10.49	7.448	6.915
TCGA-91-6848-01	TCGA	Primary Tumor	Lung	Lung Adenocarcinoma	12.21	11.44	9.141	9.363
TCGA-86-7954-01	TCGA	Primary Tumor	Lung	Lung Adenocarcinoma	12.21	11.23	7.873	9.402
TCGA-78-8662-01	TCGA	Primary Tumor	Lung	Lung Adenocarcinoma	12.21	9.825	7.408	6.899
TCGA-78-7148-01	TCGA	Primary Tumor	Lung	Lung Adenocarcinoma	12.18	10.41	5.461	6.116	KRAS
TCGA-55-6981-01	TCGA	Primary Tumor	Lung	Lung Adenocarcinoma	12.17	11.01	6.097	7.339
TCGA-64-1679-01	TCGA	Primary Tumor	Lung	Lung Adenocarcinoma	12.17	10.9	7.33	9.821
TCGA-05-4405-01	TCGA	Primary Tumor	Lung	Lung Adenocarcinoma	12.17	10.38	7.086	9.366
TCGA-86-8585-01	TCGA	Primary Tumor	Lung	Lung Adenocarcinoma	12.17	10.35	6.594	6.594
TCGA-05-5425-01	TCGA	Primary Tumor	Lung	Lung Adenocarcinoma	12.15	11.31	8.211	7.837
TCGA-86-6562-01	TCGA	Primary Tumor	Lung	Lung Adenocarcinoma	12.15	10.34	7.559	7.829
TCGA-05-5420-01	TCGA	Primary Tumor	Lung	Lung Adenocarcinoma	12.14	10.66	7.99	9.615
TCGA-86-8075-01	TCGA	Primary Tumor	Lung	Lung Adenocarcinoma	12.13	11.19	9.632	9.714
TCGA-55-1594-01	TCGA	Primary Tumor	Lung	Lung Adenocarcinoma	12.11	11.18	7.695	7.519
TCGA-80-5608-01	TCGA	Primary Tumor	Lung	Lung Adenocarcinoma	12.09	10.16	6.449	5.016	KRAS
TCGA-44-A47A-01	TCGA	Primary Tumor	Lung	Lung Adenocarcinoma	12.09	9.76	4.371	6.587	KRAS
TCGA-55-A491-01	TCGA	Primary Tumor	Lung	Lung Adenocarcinoma	12.08	10.25	6.58	10.21
TCGA-80-5607-01	TCGA	Primary Tumor	Lung	Lung Adenocarcinoma	12.07	10.4	8.047	6.242
TCGA-91-6829-01	TCGA	Primary Tumor	Lung	Lung Adenocarcinoma	12.07	9.824	7.336	6.975
TCGA-L9-A444-01	TCGA	Primary Tumor	Lung	Lung Adenocarcinoma	12.07	9.525	5.157	6.564
TCGA-55-A493-01	TCGA	Primary Tumor	Lung	Lung Adenocarcinoma	12.05	10.63	8.458	8.857
TCGA-55-6969-01	TCGA	Primary Tumor	Lung	Lung Adenocarcinoma	12.05	9.872	8.222	8.893
TCGA-95-A4VN-01	TCGA	Primary Tumor	Lung	Lung Adenocarcinoma	12.02	11.28	10.17	8.16	KRAS
TCGA-44-4112-01	TCGA	Primary Tumor	Lung	Lung Adenocarcinoma	12.02	11.14	8.023	7.107
TCGA-73-4668-01	TCGA	Primary Tumor	Lung	Lung Adenocarcinoma	12.02	10.02	6.375	5.874
TCGA-NJ-A4YG-01	TCGA	Primary Tumor	Lung	Lung Adenocarcinoma	12	10.32	5.177	7.376	KRAS
TCGA-86-A4JF-01	TCGA	Primary Tumor	Lung	Lung Adenocarcinoma	11.99	10.63	8.717	7.501	KRAS
TCGA-83-5908-01	TCGA	Primary Tumor	Lung	Lung Adenocarcinoma	11.99	10.48	7.587	7.03	KRAS
TCGA-67-3771-01	TCGA	Primary Tumor	Lung	Lung Adenocarcinoma	11.98	10.46	6.278	7.345
TCGA-64-1677-01	TCGA	Primary Tumor	Lung	Lung Adenocarcinoma	11.98	10.18	8.683	7.979
TCGA-55-8507-01	TCGA	Primary Tumor	Lung	Lung Adenocarcinoma	11.97	10.64	7.574	9.906
TCGA-55-7727-01	TCGA	Primary Tumor	Lung	Lung Adenocarcinoma	11.97	10.33	5.553	7.431
TCGA-05-4398-01	TCGA	Primary Tumor	Lung	Lung Adenocarcinoma	11.95	11.19	11.05	10.65
TCGA-64-5779-01	TCGA	Primary Tumor	Lung	Lung Adenocarcinoma	11.94	10.72	7.451	6.07
TCGA-MP-A4SW-01	TCGA	Primary Tumor	Lung	Lung Adenocarcinoma	11.93	10.21	6.579	8.027
TCGA-73-4658-01	TCGA	Primary Tumor	Lung	Lung Adenocarcinoma	11.92	10.13	10.2	8.339
TCGA-55-A490-01	TCGA	Primary Tumor	Lung	Lung Adenocarcinoma	11.9	10.45	6.61	8.545	KRAS
TCGA-62-A46R-01	TCGA	Primary Tumor	Lung	Lung Adenocarcinoma	11.9	9.252	2.665	5.262	KRAS
TCGA-78-8640-01	TCGA	Primary Tumor	Lung	Lung Adenocarcinoma	11.89	11.26	6.682	7.11
TCGA-86-6851-01	TCGA	Primary Tumor	Lung	Lung Adenocarcinoma	11.89	10.7	5.412	7.716
TCGA-86-8074-01	TCGA	Primary Tumor	Lung	Lung Adenocarcinoma	11.87	10.94	8.014	10.25
TCGA-55-8205-01	TCGA	Primary Tumor	Lung	Lung Adenocarcinoma	11.87	10.5	8.983	9.722
TCGA-44-6774-01	TCGA	Primary Tumor	Lung	Lung Adenocarcinoma	11.86	11.68	10.32	9.006
TCGA-49-6745-01	TCGA	Primary Tumor	Lung	Lung Adenocarcinoma	11.86	10.95	7.73	7.336
TCGA-44-2666-01	TCGA	Primary Tumor	Lung	Lung Adenocarcinoma	11.86	10.52	6.279	6.497
TCGA-69-7761-01	TCGA	Primary Tumor	Lung	Lung Adenocarcinoma	11.86	10.52	6.069	8.295
TCGA-55-7227-01	TCGA	Primary Tumor	Lung	Lung Adenocarcinoma	11.86	10.12	5.602	8.162
TCGA-97-8171-01	TCGA	Primary Tumor	Lung	Lung Adenocarcinoma	11.85	10.88	4.082	6.005
TCGA-64-5781-01	TCGA	Primary Tumor	Lung	Lung Adenocarcinoma	11.85	9.908	12.42	8.337
TCGA-MP-A4TF-01	TCGA	Primary Tumor	Lung	Lung Adenocarcinoma	11.84	10.93	7.04	7.994	KRAS
TCGA-L9-A8F4-01	TCGA	Primary Tumor	Lung	Lung Adenocarcinoma	11.84	10.83	7.547	7.767
TCGA-75-7027-01	TCGA	Primary Tumor	Lung	Lung Adenocarcinoma	11.82	10.8	6.646	5.438	KRAS
TCGA-55-8508-01	TCGA	Primary Tumor	Lung	Lung Adenocarcinoma	11.81	10.19	9.106	8.374	KRAS
TCGA-97-8547-01	TCGA	Primary Tumor	Lung	Lung Adenocarcinoma	11.79	10.92	2.795	7.854
TCGA-75-6214-01	TCGA	Primary Tumor	Lung	Lung Adenocarcinoma	11.79	10.08	5.762	7.85
TCGA-55-8090-01	TCGA	Primary Tumor	Lung	Lung Adenocarcinoma	11.78	10.57	8.851	9.532	KRAS
TCGA-MP-A4TA-01	TCGA	Primary Tumor	Lung	Lung Adenocarcinoma	11.78	10.54	7.695	6.143
TCGA-44-6775-01	TCGA	Primary Tumor	Lung	Lung Adenocarcinoma	11.76	11.7	7.918	8.632
TCGA-69-7980-01	TCGA	Primary Tumor	Lung	Lung Adenocarcinoma	11.75	10.65	6.225	8.506	KRAS
TCGA-55-8511-01	TCGA	Primary Tumor	Lung	Lung Adenocarcinoma	11.75	10.21	8.856	7.133
TCGA-55-7910-01	TCGA	Primary Tumor	Lung	Lung Adenocarcinoma	11.74	10.94	10.09	9.013	KRAS
TCGA-78-7161-01	TCGA	Primary Tumor	Lung	Lung Adenocarcinoma	11.72	10.72	6.489	6.202	KRAS
TCGA-75-5122-01	TCGA	Primary Tumor	Lung	Lung Adenocarcinoma	11.72	10.23	10.85	11.11
TCGA-44-2665-01	TCGA	Primary Tumor	Lung	Lung Adenocarcinoma	11.71	11.85	7.704	8.297
TCGA-50-5939-01	TCGA	Primary Tumor	Lung	Lung Adenocarcinoma	11.7	10.11	9.519	8.998
TCGA-69-7978-01	TCGA	Primary Tumor	Lung	Lung Adenocarcinoma	11.68	11.02	7.502	9.34	KRAS
TCGA-50-6595-01	TCGA	Primary Tumor	Lung	Lung Adenocarcinoma	11.67	10.71	9.362	8.401
TCGA-75-6205-01	TCGA	Primary Tumor	Lung	Lung Adenocarcinoma	11.65	10.53	7.575	8.529
TCGA-97-7937-01	TCGA	Primary Tumor	Lung	Lung Adenocarcinoma	11.65	10.21	5.397	8.288
TCGA-55-7911-01	TCGA	Primary Tumor	Lung	Lung Adenocarcinoma	11.62	10.47	7.763	8.434	KRAS
TCGA-86-7701-01	TCGA	Primary Tumor	Lung	Lung Adenocarcinoma	11.62	10.02	9.733	7.88
TCGA-69-7974-01	TCGA	Primary Tumor	Lung	Lung Adenocarcinoma	11.6	10.38	9.55	9.225	KRAS
TCGA-55-A48Z-01	TCGA	Primary Tumor	Lung	Lung Adenocarcinoma	11.58	10.64	6.038	8.604
TCGA-97-7554-01	TCGA	Primary Tumor	Lung	Lung Adenocarcinoma	11.53	10.54	7.291	7.617	KRAS
TCGA-91-6836-01	TCGA	Primary Tumor	Lung	Lung Adenocarcinoma	11.48	11.13	7.45	8.768	KRAS
TCGA-49-4494-01	TCGA	Primary Tumor	Lung	Lung Adenocarcinoma	11.45	11.14	7.087	7.082
TCGA-78-7150-01	TCGA	Primary Tumor	Lung	Lung Adenocarcinoma	11.45	9.641	8.439	7.09
TCGA-50-6590-01	TCGA	Primary Tumor	Lung	Lung Adenocarcinoma	11.44	10.82	9.632	8.795
TCGA-55-A4DF-01	TCGA	Primary Tumor	Lung	Lung Adenocarcinoma	11.44	10.47	8.14	8.206
TCGA-05-4418-01	TCGA	Primary Tumor	Lung	Lung Adenocarcinoma	11.41	11.16	9.35	8.621	KRAS
TCGA-69-7973-01	TCGA	Primary Tumor	Lung	Lung Adenocarcinoma	11.41	10.62	8.247	4.676	KRAS
TCGA-55-1595-01	TCGA	Primary Tumor	Lung	Lung Adenocarcinoma	11.41	10.6	6.578	7.755	KRAS
TCGA-50-5931-01	TCGA	Primary Tumor	Lung	Lung Adenocarcinoma	11.41	10.53	7.501	6.178
TCGA-05-5715-01	TCGA	Primary Tumor	Lung	Lung Adenocarcinoma	11.41	10.31	5.49	7.078
TCGA-49-6743-01	TCGA	Primary Tumor	Lung	Lung Adenocarcinoma	11.39	11.06	9.014	7.975
TCGA-NJ-A4YI-01	TCGA	Primary Tumor	Lung	Lung Adenocarcinoma	11.38	11.98	6.713	7.529	KRAS
TCGA-78-7146-01	TCGA	Primary Tumor	Lung	Lung Adenocarcinoma	11.38	11.13	7.92	7.642
TCGA-49-6767-01	TCGA	Primary Tumor	Lung	Lung Adenocarcinoma	11.38	9.966	5.623	7.538
TCGA-78-7158-01	TCGA	Primary Tumor	Lung	Lung Adenocarcinoma	11.31	9.882	3.577	6.315
TCGA-64-5815-01	TCGA	Primary Tumor	Lung	Lung Adenocarcinoma	11.25	10.07	8.491	8.689	KRAS
TCGA-44-3396-01	TCGA	Primary Tumor	Lung	Lung Adenocarcinoma	11.23	11.04	10.07	10.85
TCGA-55-1596-01	TCGA	Primary Tumor	Lung	Lung Adenocarcinoma	11.21	10.26	4.802	6.713
TCGA-44-2656-01	TCGA	Primary Tumor	Lung	Lung Adenocarcinoma	11.19	11.57	6.946	7.492
TCGA-86-8055-01	TCGA	Primary Tumor	Lung	Lung Adenocarcinoma	11.18	11.08	7.633	10.18
TCGA-44-8119-01	TCGA	Primary Tumor	Lung	Lung Adenocarcinoma	11.16	10.83	10.26	8.072
TCGA-49-AAR3-01	TCGA	Primary Tumor	Lung	Lung Adenocarcinoma	11.16	10.29	8.2	7.457
TCGA-78-8655-01	TCGA	Primary Tumor	Lung	Lung Adenocarcinoma	11.12	9.891	5.172	7.878	KRAS
TCGA-44-3918-01	TCGA	Primary Tumor	Lung	Lung Adenocarcinoma	11.08	11.87	10.76	10.24
TCGA-62-A46P-01	TCGA	Primary Tumor	Lung	Lung Adenocarcinoma	11.07	10.81	6.632	6.957
TCGA-44-5643-01	TCGA	Primary Tumor	Lung	Lung Adenocarcinoma	11.04	10.27	6.219	5.745
TCGA-55-7903-01	TCGA	Primary Tumor	Lung	Lung Adenocarcinoma	11.01	9.764	6.448	8.226
TCGA-05-4390-01	TCGA	Primary Tumor	Lung	Lung Adenocarcinoma	10.99	10.6	8.885	7.581	KRAS
TCGA-97-8175-01	TCGA	Primary Tumor	Lung	Lung Adenocarcinoma	10.98	11.05	7.673	9.222
TCGA-78-7155-01	TCGA	Primary Tumor	Lung	Lung Adenocarcinoma	10.95	10.77	6.235	6.471
TCGA-05-4382-01	TCGA	Primary Tumor	Lung	Lung Adenocarcinoma	10.91	11.45	9.79	10.32
TCGA-75-6207-01	TCGA	Primary Tumor	Lung	Lung Adenocarcinoma	10.9	11.17	6.693	6.027
TCGA-44-2668-01	TCGA	Primary Tumor	Lung	Lung Adenocarcinoma	10.9	9.483	9.52	12.61
TCGA-MN-A4N1-01	TCGA	Primary Tumor	Lung	Lung Adenocarcinoma	10.9	10.63	6.574	6.228
TCGA-MN-A4N4-01	TCGA	Primary Tumor	Lung	Lung Adenocarcinoma	10.86	10.55	8.016	6.924
TCGA-78-7539-01	TCGA	Primary Tumor	Lung	Lung Adenocarcinoma	10.85	11.53	5.47	8.261	KRAS
TCGA-73-A9RS-01	TCGA	Primary Tumor	Lung	Lung Adenocarcinoma	10.82	10.05	7.42	3.187
TCGA-62-A46O-01	TCGA	Primary Tumor	Lung	Lung Adenocarcinoma	10.82	10.48	6.067	4.072
TCGA-NJ-A7XG-01	TCGA	Primary Tumor	Lung	Lung Adenocarcinoma	10.8	10.96	3.241	3.354
TCGA-44-A479-01	TCGA	Primary Tumor	Lung	Lung Adenocarcinoma	10.77	9.875	8.303	7.588
TCGA-86-7714-01	TCGA	Primary Tumor	Lung	Lung Adenocarcinoma	10.75	11.27	3.531	6.5
TCGA-55-8092-01	TCGA	Primary Tumor	Lung	Lung Adenocarcinoma	10.73	11.19	9.29	8.707
TCGA-73-4670-01	TCGA	Primary Tumor	Lung	Lung Adenocarcinoma	10.65	10.56	8.741	8.302	KRAS
TCGA-64-1678-01	TCGA	Primary Tumor	Lung	Lung Adenocarcinoma	10.64	10.86	9.361	4.233
TCGA-44-A4SS-01	TCGA	Primary Tumor	Lung	Lung Adenocarcinoma	10.61	10.6	6.393	7.612
TCGA-49-AARQ-01	TCGA	Primary Tumor	Lung	Lung Adenocarcinoma	10.6	10.6	6.05	7.288	KRAS
TCGA-MP-A4T8-01	TCGA	Primary Tumor	Lung	Lung Adenocarcinoma	10.56	9.809	7.524	5.864	KRAS
TCGA-44-7667-01	TCGA	Primary Tumor	Lung	Lung Adenocarcinoma	10.56	10.03	7.977	7.986
TCGA-55-A48Y-01	TCGA	Primary Tumor	Lung	Lung Adenocarcinoma	10.55	11.05	6.849	6.768
TCGA-55-7726-01	TCGA	Primary Tumor	Lung	Lung Adenocarcinoma	10.5	10.89	8.167	9.601	KRAS
TCGA-55-6978-01	TCGA	Primary Tumor	Lung	Lung Adenocarcinoma	10.5	10.49	9.089	8.711
TCGA-L4-A4E5-01	TCGA	Primary Tumor	Lung	Lung Adenocarcinoma	10.5	9.804	5.845	6.446
TCGA-67-6215-01	TCGA	Primary Tumor	Lung	Lung Adenocarcinoma	10.5	9.785	3.978	6.761
TCGA-55-8506-01	TCGA	Primary Tumor	Lung	Lung Adenocarcinoma	10.48	10.43	5.724	8.009
TCGA-05-4395-01	TCGA	Primary Tumor	Lung	Lung Adenocarcinoma	10.46	10.49	7.523	6.614	KRAS
TCGA-91-A4BC-01	TCGA	Primary Tumor	Lung	Lung Adenocarcinoma	10.43	11.08	9.744	7.151
TCGA-69-7760-01	TCGA	Primary Tumor	Lung	Lung Adenocarcinoma	10.42	9.931	6.194	6.194
TCGA-62-8402-01	TCGA	Primary Tumor	Lung	Lung Adenocarcinoma	10.41	10.73	6.165	9.586
TCGA-05-5428-01	TCGA	Primary Tumor	Lung	Lung Adenocarcinoma	10.39	10.58	8.927	9.455
TCGA-05-4250-01	TCGA	Primary Tumor	Lung	Lung Adenocarcinoma	10.33	9.441	7.653	7.253	KRAS
TCGA-71-6725-01	TCGA	Primary Tumor	Lung	Lung Adenocarcinoma	10.33	9.815	6.436	8.18
TCGA-44-6779-01	TCGA	Primary Tumor	Lung	Lung Adenocarcinoma	10.27	10.29	5.229	6.726
TCGA-MP-A4TC-01	TCGA	Primary Tumor	Lung	Lung Adenocarcinoma	10.24	12.01	7.819	9.27
TCGA-50-6591-01	TCGA	Primary Tumor	Lung	Lung Adenocarcinoma	10.23	10.87	3.976	6.44
TCGA-78-7145-01	TCGA	Primary Tumor	Lung	Lung Adenocarcinoma	10.21	10.99	7.561	8.11	KRAS
TCGA-95-7567-01	TCGA	Primary Tumor	Lung	Lung Adenocarcinoma	10.12	10.3	5.594	7.009	KRAS
TCGA-38-4625-01	TCGA	Primary Tumor	Lung	Lung Adenocarcinoma	10.12	9.42	7.764	8.741
TCGA-55-7994-01	TCGA	Primary Tumor	Lung	Lung Adenocarcinoma	10.12	10.7	6.885	9.087
TCGA-44-8117-01	TCGA	Primary Tumor	Lung	Lung Adenocarcinoma	10.08	10.41	7.348	7.248	KRAS
TCGA-38-4629-01	TCGA	Primary Tumor	Lung	Lung Adenocarcinoma	9.975	10.71	8.447	8.96
TCGA-86-8054-01	TCGA	Primary Tumor	Lung	Lung Adenocarcinoma	9.961	10.63	9.303	5.94	KRAS
TCGA-49-4506-01	TCGA	Primary Tumor	Lung	Lung Adenocarcinoma	9.793	10.13	7.933	8.111	KRAS
TCGA-86-8672-01	TCGA	Primary Tumor	Lung	Lung Adenocarcinoma	9.783	10.78	7.495	7.47
TCGA-50-5933-01	TCGA	Primary Tumor	Lung	Lung Adenocarcinoma	9.766	10.47	8.139	9.821
TCGA-86-7953-01	TCGA	Primary Tumor	Lung	Lung Adenocarcinoma	9.75	10.85	8.58	10.5	KRAS
TCGA-44-7662-01	TCGA	Primary Tumor	Lung	Lung Adenocarcinoma	9.715	9.892	7.502	9.162
TCGA-95-8494-01	TCGA	Primary Tumor	Lung	Lung Adenocarcinoma	9.604	10.73	8.002	8.668
TCGA-50-6594-01	TCGA	Primary Tumor	Lung	Lung Adenocarcinoma	9.447	11.36	6.563	7.08
TCGA-05-4427-01	TCGA	Primary Tumor	Lung	Lung Adenocarcinoma	9.351	10.49	8.179	7.589	KRAS
TCGA-35-4123-01	TCGA	Primary Tumor	Lung	Lung Adenocarcinoma	9.264	10.48	10.1	9.809
TCGA-78-7159-01	TCGA	Primary Tumor	Lung	Lung Adenocarcinoma	9.176	10.56	8.611	9.428
TCGA-44-5644-01	TCGA	Primary Tumor	Lung	Lung Adenocarcinoma	9.03	10.23	6.201	6.45
TCGA-55-6968-01	TCGA	Primary Tumor	Lung	Lung Adenocarcinoma	8.712	12.11	6.781	8.479
TCGA-44-2662-01	TCGA	Primary Tumor	Lung	Lung Adenocarcinoma	8.603	10.2	9.586	11.5
TCGA-91-6831-01	TCGA	Primary Tumor	Lung	Lung Adenocarcinoma	8.58	10.37	9.704	8.717
TCGA-64-5774-01	TCGA	Primary Tumor	Lung	Lung Adenocarcinoma	8.441	10.22	10.93	7.676	KRAS
TCGA-91-8499-01	TCGA	Primary Tumor	Lung	Lung Adenocarcinoma	8.44	11.47	6.467	7.291
TCGA-55-7815-01	TCGA	Primary Tumor	Lung	Lung Adenocarcinoma	8.432	10.78	5.827	7.297	KRAS
TCGA-05-4420-01	TCGA	Primary Tumor	Lung	Lung Adenocarcinoma	7.941	11.06	9.177	8.461
TCGA-55-7913-01	TCGA	Primary Tumor	Lung	Lung Adenocarcinoma	7.913	10.34	5.298	8.253
TCGA-91-6847-01	TCGA	Primary Tumor	Lung	Lung Adenocarcinoma	7.717	11.39	4.403	4.991
TCGA-78-7536-01	TCGA	Primary Tumor	Lung	Lung Adenocarcinoma	6.463	11.06	8.188	8.305
TCGA-LA-A7SW-01	TCGA	Primary Tumor	Lung	Lung Squamous Cell Carcinoma	13.35	10.33	7.823	11.67
TCGA-52-7812-01	TCGA	Primary Tumor	Lung	Lung Squamous Cell Carcinoma	11.34	10.99	7.429	7.466
TCGA-43-2581-01	TCGA	Primary Tumor	Lung	Lung Squamous Cell Carcinoma	11.16	10.84	11.34	8.314
TCGA-O2-A52Q-01	TCGA	Primary Tumor	Lung	Lung Squamous Cell Carcinoma	11.1	10.69	8.248	8.106
TCGA-21-5783-01	TCGA	Primary Tumor	Lung	Lung Squamous Cell Carcinoma	11.06	10.72	7.236	8.651
TCGA-63-6202-01	TCGA	Primary Tumor	Lung	Lung Squamous Cell Carcinoma	11.22	11.3	8.106	8.052
TCGA-21-1078-01	TCGA	Primary Tumor	Lung	Lung Squamous Cell Carcinoma	10.18	10.68	3.343	4.022
TCGA-66-2769-01	TCGA	Primary Tumor	Lung	Lung Squamous Cell Carcinoma	12.32	10.68	8.301	11.77
TCGA-MF-A522-01	TCGA	Primary Tumor	Lung	Lung Squamous Cell Carcinoma	11.33	10.86	8.526	9.389
TCGA-98-8023-01	TCGA	Primary Tumor	Lung	Lung Squamous Cell Carcinoma	14.73	10.75	7.329	9.8
TCGA-85-7950-01	TCGA	Primary Tumor	Lung	Lung Squamous Cell Carcinoma	14.86	10.63	9.962	9.335
TCGA-56-8304-01	TCGA	Primary Tumor	Lung	Lung Squamous Cell Carcinoma	11.2	11.08	6.081	8.645
TCGA-43-A56U-01	TCGA	Primary Tumor	Lung	Lung Squamous Cell Carcinoma	14.66	10.48	9.873	8.405
TCGA-60-2698-01	TCGA	Primary Tumor	Lung	Lung Squamous Cell Carcinoma	12.31	10.46	9.652	9.883
TCGA-22-4609-01	TCGA	Primary Tumor	Lung	Lung Squamous Cell Carcinoma	12.74	10.8	9.581	8.976
TCGA-85-7697-01	TCGA	Primary Tumor	Lung	Lung Squamous Cell Carcinoma	13.86	10.84	6.938	9.149
TCGA-18-3417-01	TCGA	Primary Tumor	Lung	Lung Squamous Cell Carcinoma	12.08	11.79	9.216	10.73
TCGA-85-7844-01	TCGA	Primary Tumor	Lung	Lung Squamous Cell Carcinoma	12.47	10.83	9.903	8.714
TCGA-66-2763-01	TCGA	Primary Tumor	Lung	Lung Squamous Cell Carcinoma	11.65	11.14	6.741	8.805
TCGA-46-3769-01	TCGA	Primary Tumor	Lung	Lung Squamous Cell Carcinoma	11.99	10.98	7.493	9.005
TCGA-85-8287-01	TCGA	Primary Tumor	Lung	Lung Squamous Cell Carcinoma	13.1	11.17	8.757	7.974
TCGA-85-A4JB-01	TCGA	Primary Tumor	Lung	Lung Squamous Cell Carcinoma	10.87	10.74	9.225	8.302
TCGA-66-2789-01	TCGA	Primary Tumor	Lung	Lung Squamous Cell Carcinoma	13.12	10.6	7.267	7.488
TCGA-60-2708-01	TCGA	Primary Tumor	Lung	Lung Squamous Cell Carcinoma	11.24	11.28	7.901	8.561
TCGA-85-A50M-01	TCGA	Primary Tumor	Lung	Lung Squamous Cell Carcinoma	11.46	10.83	10.23	10.29
TCGA-56-7222-01	TCGA	Primary Tumor	Lung	Lung Squamous Cell Carcinoma	13.96	11.3	8.279	10.98
TCGA-70-6722-01	TCGA	Primary Tumor	Lung	Lung Squamous Cell Carcinoma	12.36	10.93	7.52	10.63
TCGA-66-2742-01	TCGA	Primary Tumor	Lung	Lung Squamous Cell Carcinoma	11.83	10.88	7.508	8.232
TCGA-22-4601-01	TCGA	Primary Tumor	Lung	Lung Squamous Cell Carcinoma	12.37	11.37	6.26	7.023
TCGA-33-4566-01	TCGA	Primary Tumor	Lung	Lung Squamous Cell Carcinoma	11.15	11.35	11.25	10.3
TCGA-77-8156-01	TCGA	Primary Tumor	Lung	Lung Squamous Cell Carcinoma	12.47	10.77	6.147	7.983
TCGA-66-2785-01	TCGA	Primary Tumor	Lung	Lung Squamous Cell Carcinoma	17.01	10.17	9.274	9.325
TCGA-85-A4PA-01	TCGA	Primary Tumor	Lung	Lung Squamous Cell Carcinoma	16.83	10.32	9.2	10.32
TCGA-21-5784-01	TCGA	Primary Tumor	Lung	Lung Squamous Cell Carcinoma	16.3	10.57	9.138	8.212
TCGA-90-7964-01	TCGA	Primary Tumor	Lung	Lung Squamous Cell Carcinoma	15.93	10.94	8.774	8.127
TCGA-39-5022-01	TCGA	Primary Tumor	Lung	Lung Squamous Cell Carcinoma	15.79	10.69	8.877	8.799
TCGA-37-4129-01	TCGA	Primary Tumor	Lung	Lung Squamous Cell Carcinoma	15.71	10.43	6.108	7.39
TCGA-60-2697-01	TCGA	Primary Tumor	Lung	Lung Squamous Cell Carcinoma	15.69	10.61	12.07	9.058
TCGA-85-8049-01	TCGA	Primary Tumor	Lung	Lung Squamous Cell Carcinoma	15.59	10.54	11.9	10.06
TCGA-33-AASB-01	TCGA	Primary Tumor	Lung	Lung Squamous Cell Carcinoma	15.59	10.68	6.373	6.46
TCGA-98-A53H-01	TCGA	Primary Tumor	Lung	Lung Squamous Cell Carcinoma	15.43	11.1	10.01	8.867
TCGA-33-A5GW-01	TCGA	Primary Tumor	Lung	Lung Squamous Cell Carcinoma	15.24	11.15	4.827	9.176
TCGA-77-A5FZ-01	TCGA	Primary Tumor	Lung	Lung Squamous Cell Carcinoma	15.23	11.5	11.05	8.802
TCGA-43-6773-01	TCGA	Primary Tumor	Lung	Lung Squamous Cell Carcinoma	15.22	10.99	11.21	6.635
TCGA-94-7943-01	TCGA	Primary Tumor	Lung	Lung Squamous Cell Carcinoma	15.02	11.22	7.345	7.81
TCGA-33-6738-01	TCGA	Primary Tumor	Lung	Lung Squamous Cell Carcinoma	15	11.04	6.677	6.279
TCGA-43-5670-01	TCGA	Primary Tumor	Lung	Lung Squamous Cell Carcinoma	14.95	10.21	7.14	10.33
TCGA-98-A53C-01	TCGA	Primary Tumor	Lung	Lung Squamous Cell Carcinoma	14.93	11.13	8.972	7.968
TCGA-68-7756-01	TCGA	Primary Tumor	Lung	Lung Squamous Cell Carcinoma	14.87	11.04	7.542	8.004
TCGA-NC-A5HE-01	TCGA	Primary Tumor	Lung	Lung Squamous Cell Carcinoma	14.83	10.68	7.306	9.532
TCGA-43-5668-01	TCGA	Primary Tumor	Lung	Lung Squamous Cell Carcinoma	14.79	11.79	5.016	6.652
TCGA-85-8048-01	TCGA	Primary Tumor	Lung	Lung Squamous Cell Carcinoma	14.77	10.27	9.764	9.133
TCGA-66-2773-01	TCGA	Primary Tumor	Lung	Lung Squamous Cell Carcinoma	14.77	10.29	7.535	8.767
TCGA-77-7141-01	TCGA	Primary Tumor	Lung	Lung Squamous Cell Carcinoma	14.7	10.24	7.401	7.663
TCGA-77-8140-01	TCGA	Primary Tumor	Lung	Lung Squamous Cell Carcinoma	14.7	10.96	5.953	8.089
TCGA-39-5040-01	TCGA	Primary Tumor	Lung	Lung Squamous Cell Carcinoma	14.69	10.97	10.15	5.777
TCGA-18-3410-01	TCGA	Primary Tumor	Lung	Lung Squamous Cell Carcinoma	14.66	11.08	8.013	8.402
TCGA-37-4141-01	TCGA	Primary Tumor	Lung	Lung Squamous Cell Carcinoma	14.64	10.65	8.927	9.511
TCGA-37-4133-01	TCGA	Primary Tumor	Lung	Lung Squamous Cell Carcinoma	14.63	10.58	12.4	8.264
TCGA-22-4605-01	TCGA	Primary Tumor	Lung	Lung Squamous Cell Carcinoma	14.63	11.14	10.71	9.212
TCGA-39-5039-01	TCGA	Primary Tumor	Lung	Lung Squamous Cell Carcinoma	14.54	10.93	10.71	10.77
TCGA-58-8391-01	TCGA	Primary Tumor	Lung	Lung Squamous Cell Carcinoma	14.49	10.73	7.649	7.671
TCGA-56-7731-01	TCGA	Primary Tumor	Lung	Lung Squamous Cell Carcinoma	14.47	10.23	10.1	9.918
TCGA-22-5489-01	TCGA	Primary Tumor	Lung	Lung Squamous Cell Carcinoma	14.46	11.16	7.569	9.091
TCGA-21-1077-01	TCGA	Primary Tumor	Lung	Lung Squamous Cell Carcinoma	14.42	10.76	9.898	9.626
TCGA-18-3411-01	TCGA	Primary Tumor	Lung	Lung Squamous Cell Carcinoma	14.4	10.62	9.56	6.102
TCGA-77-8146-01	TCGA	Primary Tumor	Lung	Lung Squamous Cell Carcinoma	14.37	10.52	7.994	7.649
TCGA-52-7622-01	TCGA	Primary Tumor	Lung	Lung Squamous Cell Carcinoma	14.35	11.04	11.2	9.144
TCGA-85-8355-01	TCGA	Primary Tumor	Lung	Lung Squamous Cell Carcinoma	14.31	10.92	7.935	8.458
TCGA-21-1071-01	TCGA	Primary Tumor	Lung	Lung Squamous Cell Carcinoma	14.3	10.92	6.786	9.565
TCGA-94-7557-01	TCGA	Primary Tumor	Lung	Lung Squamous Cell Carcinoma	14.29	10.13	6.073	9.025
TCGA-77-8138-01	TCGA	Primary Tumor	Lung	Lung Squamous Cell Carcinoma	14.25	11.68	6.552	10.47
TCGA-77-7335-01	TCGA	Primary Tumor	Lung	Lung Squamous Cell Carcinoma	14.24	10.64	5.289	7.692
TCGA-18-5592-01	TCGA	Primary Tumor	Lung	Lung Squamous Cell Carcinoma	14.23	10.71	12.74	6.862
TCGA-60-2723-01	TCGA	Primary Tumor	Lung	Lung Squamous Cell Carcinoma	14.23	10.18	10.58	7.587
TCGA-70-6723-01	TCGA	Primary Tumor	Lung	Lung Squamous Cell Carcinoma	14.22	10.71	11.27	6.325
TCGA-22-5474-01	TCGA	Primary Tumor	Lung	Lung Squamous Cell Carcinoma	14.21	11.18	6.523	8.9
TCGA-56-7582-01	TCGA	Primary Tumor	Lung	Lung Squamous Cell Carcinoma	14.21	10.54	6.375	9.38
TCGA-98-A53I-01	TCGA	Primary Tumor	Lung	Lung Squamous Cell Carcinoma	14.2	11.14	6.085	8.662
TCGA-85-8072-01	TCGA	Primary Tumor	Lung	Lung Squamous Cell Carcinoma	14.19	10.89	6.283	7.564
TCGA-NK-A5CT-01	TCGA	Primary Tumor	Lung	Lung Squamous Cell Carcinoma	14.17	10.96	10.08	10.25
TCGA-66-2770-01	TCGA	Primary Tumor	Lung	Lung Squamous Cell Carcinoma	14.16	11.27	11.95	8.677
TCGA-85-8288-01	TCGA	Primary Tumor	Lung	Lung Squamous Cell Carcinoma	14.13	11.19	9.649	8.586
TCGA-77-8133-01	TCGA	Primary Tumor	Lung	Lung Squamous Cell Carcinoma	14.13	10.38	6.431	7.321
TCGA-85-8071-01	TCGA	Primary Tumor	Lung	Lung Squamous Cell Carcinoma	14.12	11.02	5.17	7.117
TCGA-96-7545-01	TCGA	Primary Tumor	Lung	Lung Squamous Cell Carcinoma	14.11	11.32	8.758	8.588
TCGA-90-A4EE-01	TCGA	Primary Tumor	Lung	Lung Squamous Cell Carcinoma	14.11	10.76	8.351	8.546
TCGA-37-5819-01	TCGA	Primary Tumor	Lung	Lung Squamous Cell Carcinoma	14.11	11.61	6.433	5.936
TCGA-37-A5EL-01	TCGA	Primary Tumor	Lung	Lung Squamous Cell Carcinoma	14.09	11.18	10.73	7.367
TCGA-43-6647-01	TCGA	Primary Tumor	Lung	Lung Squamous Cell Carcinoma	14.07	11.59	8.296	11.12
TCGA-56-6545-01	TCGA	Primary Tumor	Lung	Lung Squamous Cell Carcinoma	14.07	11.14	7.95	10.67
TCGA-22-5478-01	TCGA	Primary Tumor	Lung	Lung Squamous Cell Carcinoma	14.06	10.87	7.602	7.158
TCGA-39-5036-01	TCGA	Primary Tumor	Lung	Lung Squamous Cell Carcinoma	14.04	11.18	7.099	6.876
TCGA-56-A4ZJ-01	TCGA	Primary Tumor	Lung	Lung Squamous Cell Carcinoma	14.02	11.9	6.994	8.594
TCGA-18-3407-01	TCGA	Primary Tumor	Lung	Lung Squamous Cell Carcinoma	13.95	11.11	9.555	9.47
TCGA-39-5034-01	TCGA	Primary Tumor	Lung	Lung Squamous Cell Carcinoma	13.95	11.59	5.874	6.071
TCGA-21-5782-01	TCGA	Primary Tumor	Lung	Lung Squamous Cell Carcinoma	13.92	10.66	8.251	9.891
TCGA-XC-AA0X-01	TCGA	Primary Tumor	Lung	Lung Squamous Cell Carcinoma	13.91	10.41	9.476	7.883
TCGA-46-6025-01	TCGA	Primary Tumor	Lung	Lung Squamous Cell Carcinoma	13.9	10.77	7.791	8.025
TCGA-33-AASI-01	TCGA	Primary Tumor	Lung	Lung Squamous Cell Carcinoma	13.88	11.19	5.05	6.47
TCGA-39-5029-01	TCGA	Primary Tumor	Lung	Lung Squamous Cell Carcinoma	13.87	10.93	6.38	7.579
TCGA-22-1005-01	TCGA	Primary Tumor	Lung	Lung Squamous Cell Carcinoma	13.85	10.19	7.476	6.501
TCGA-96-8169-01	TCGA	Primary Tumor	Lung	Lung Squamous Cell Carcinoma	13.82	10.62	7.657	9.633
TCGA-77-7139-01	TCGA	Primary Tumor	Lung	Lung Squamous Cell Carcinoma	13.81	11.25	6.015	8.072
TCGA-NC-A5HF-01	TCGA	Primary Tumor	Lung	Lung Squamous Cell Carcinoma	13.8	10.93	6.365	8.588
TCGA-77-A5GH-01	TCGA	Primary Tumor	Lung	Lung Squamous Cell Carcinoma	13.79	10.59	8.064	9.07
TCGA-68-8250-01	TCGA	Primary Tumor	Lung	Lung Squamous Cell Carcinoma	13.78	9.838	9.4	7.078
TCGA-66-2758-01	TCGA	Primary Tumor	Lung	Lung Squamous Cell Carcinoma	13.78	11.05	7.673	8.716
TCGA-51-4079-01	TCGA	Primary Tumor	Lung	Lung Squamous Cell Carcinoma	13.77	11.56	10.66	8.905
TCGA-52-7811-01	TCGA	Primary Tumor	Lung	Lung Squamous Cell Carcinoma	13.75	11.25	10.69	8.705
TCGA-22-5485-01	TCGA	Primary Tumor	Lung	Lung Squamous Cell Carcinoma	13.75	10.83	8.867	8.254
TCGA-56-8309-01	TCGA	Primary Tumor	Lung	Lung Squamous Cell Carcinoma	13.72	10.61	5.076	8.28
TCGA-56-A4BY-01	TCGA	Primary Tumor	Lung	Lung Squamous Cell Carcinoma	13.69	11.09	6.841	6.023
TCGA-56-7221-01	TCGA	Primary Tumor	Lung	Lung Squamous Cell Carcinoma	13.68	10.62	5.398	8.211
TCGA-63-A5ML-01	TCGA	Primary Tumor	Lung	Lung Squamous Cell Carcinoma	13.67	10.39	9.325	6.804
TCGA-22-0940-01	TCGA	Primary Tumor	Lung	Lung Squamous Cell Carcinoma	13.67	11.25	8.701	8.469
TCGA-66-2744-01	TCGA	Primary Tumor	Lung	Lung Squamous Cell Carcinoma	13.66	10.49	9.439	9.423
TCGA-LA-A446-01	TCGA	Primary Tumor	Lung	Lung Squamous Cell Carcinoma	13.65	10.6	7.4	10.09
TCGA-68-8251-01	TCGA	Primary Tumor	Lung	Lung Squamous Cell Carcinoma	13.65	10.37	6.252	8.084
TCGA-34-5239-01	TCGA	Primary Tumor	Lung	Lung Squamous Cell Carcinoma	13.63	11.27	7.236	7.318
TCGA-39-5011-01	TCGA	Primary Tumor	Lung	Lung Squamous Cell Carcinoma	13.62	10.79	8.977	9.349
TCGA-34-2596-01	TCGA	Primary Tumor	Lung	Lung Squamous Cell Carcinoma	13.6	10.7	10.23	8.127
TCGA-66-2766-01	TCGA	Primary Tumor	Lung	Lung Squamous Cell Carcinoma	13.59	11.45	7.787	8.144
TCGA-56-6546-01	TCGA	Primary Tumor	Lung	Lung Squamous Cell Carcinoma	13.58	10.42	9.858	10.08
TCGA-85-7698-01	TCGA	Primary Tumor	Lung	Lung Squamous Cell Carcinoma	13.56	10.68	7.903	8.683
TCGA-85-8052-01	TCGA	Primary Tumor	Lung	Lung Squamous Cell Carcinoma	13.55	10.8	6.727	8.111
TCGA-77-7338-01	TCGA	Primary Tumor	Lung	Lung Squamous Cell Carcinoma	13.53	10.19	9.783	10.93
TCGA-60-2715-01	TCGA	Primary Tumor	Lung	Lung Squamous Cell Carcinoma	13.53	11.66	9.772	9.843
TCGA-39-5030-01	TCGA	Primary Tumor	Lung	Lung Squamous Cell Carcinoma	13.53	10.93	5.969	9.048
TCGA-77-8131-01	TCGA	Primary Tumor	Lung	Lung Squamous Cell Carcinoma	13.52	10.28	8.787	10.61
TCGA-43-8116-01	TCGA	Primary Tumor	Lung	Lung Squamous Cell Carcinoma	13.51	11.66	6.816	7.204
TCGA-60-2704-01	TCGA	Primary Tumor	Lung	Lung Squamous Cell Carcinoma	13.49	11	11.36	9.688
TCGA-22-5479-01	TCGA	Primary Tumor	Lung	Lung Squamous Cell Carcinoma	13.49	11.57	9.272	6.044
TCGA-34-2608-01	TCGA	Primary Tumor	Lung	Lung Squamous Cell Carcinoma	13.49	10.99	8.233	8.944
TCGA-22-1002-01	TCGA	Primary Tumor	Lung	Lung Squamous Cell Carcinoma	13.48	10.94	10.33	7.941
TCGA-77-8009-01	TCGA	Primary Tumor	Lung	Lung Squamous Cell Carcinoma	13.48	11.11	10.01	9.225
TCGA-85-8277-01	TCGA	Primary Tumor	Lung	Lung Squamous Cell Carcinoma	13.46	10.84	6.604	7.741
TCGA-43-7656-01	TCGA	Primary Tumor	Lung	Lung Squamous Cell Carcinoma	13.46	11.3	6.557	8.463
TCGA-60-2720-01	TCGA	Primary Tumor	Lung	Lung Squamous Cell Carcinoma	13.45	11.15	8.556	9.75
TCGA-21-5787-01	TCGA	Primary Tumor	Lung	Lung Squamous Cell Carcinoma	13.45	10.82	7.694	5.773
TCGA-58-A46K-01	TCGA	Primary Tumor	Lung	Lung Squamous Cell Carcinoma	13.44	10.81	8.085	8.545
TCGA-39-5028-01	TCGA	Primary Tumor	Lung	Lung Squamous Cell Carcinoma	13.43	11.42	8.194	9.002
TCGA-77-A5GF-01	TCGA	Primary Tumor	Lung	Lung Squamous Cell Carcinoma	13.42	11.08	10.98	7.45
TCGA-46-3767-01	TCGA	Primary Tumor	Lung	Lung Squamous Cell Carcinoma	13.42	10.94	9.065	10.16
TCGA-85-A510-01	TCGA	Primary Tumor	Lung	Lung Squamous Cell Carcinoma	13.41	10.91	9.795	7.53
TCGA-85-A4CL-01	TCGA	Primary Tumor	Lung	Lung Squamous Cell Carcinoma	13.4	11.01	10.83	9.284
TCGA-77-A5GA-01	TCGA	Primary Tumor	Lung	Lung Squamous Cell Carcinoma	13.4	11.74	9.744	8.344
TCGA-22-1000-01	TCGA	Primary Tumor	Lung	Lung Squamous Cell Carcinoma	13.39	11.39	7.317	8.894
TCGA-22-5483-01	TCGA	Primary Tumor	Lung	Lung Squamous Cell Carcinoma	13.39	10.85	7.057	7.626
TCGA-63-7020-01	TCGA	Primary Tumor	Lung	Lung Squamous Cell Carcinoma	13.38	11.08	7.236	8.348
TCGA-77-8130-01	TCGA	Primary Tumor	Lung	Lung Squamous Cell Carcinoma	13.37	11.78	8.499	8.779
TCGA-33-AAS8-01	TCGA	Primary Tumor	Lung	Lung Squamous Cell Carcinoma	13.37	10.79	7.754	7.563
TCGA-56-8628-01	TCGA	Primary Tumor	Lung	Lung Squamous Cell Carcinoma	13.35	11.65	8.021	8.257
TCGA-37-4130-01	TCGA	Primary Tumor	Lung	Lung Squamous Cell Carcinoma	13.35	11.04	7.864	8.614
TCGA-56-A5DS-01	TCGA	Primary Tumor	Lung	Lung Squamous Cell Carcinoma	13.34	12	7.503	8.795
TCGA-39-5019-01	TCGA	Primary Tumor	Lung	Lung Squamous Cell Carcinoma	13.34	11.39	7.458	8.619
TCGA-98-7454-01	TCGA	Primary Tumor	Lung	Lung Squamous Cell Carcinoma	13.33	11.27	10.6	10.17
TCGA-21-1070-01	TCGA	Primary Tumor	Lung	Lung Squamous Cell Carcinoma	13.33	10.11	8.699	10.52
TCGA-37-A5EN-01	TCGA	Primary Tumor	Lung	Lung Squamous Cell Carcinoma	13.33	10.6	6.137	6.665
TCGA-63-7022-01	TCGA	Primary Tumor	Lung	Lung Squamous Cell Carcinoma	13.33	10.58	5.835	7.239
TCGA-22-1012-01	TCGA	Primary Tumor	Lung	Lung Squamous Cell Carcinoma	13.31	10.72	8.516	11.8
TCGA-NK-A5D1-01	TCGA	Primary Tumor	Lung	Lung Squamous Cell Carcinoma	13.31	10.09	5.908	7.054
TCGA-34-5234-01	TCGA	Primary Tumor	Lung	Lung Squamous Cell Carcinoma	13.3	10.52	9.484	9.197
TCGA-34-5232-01	TCGA	Primary Tumor	Lung	Lung Squamous Cell Carcinoma	13.3	11.41	7.481	7.782
TCGA-43-2578-01	TCGA	Primary Tumor	Lung	Lung Squamous Cell Carcinoma	13.28	12.03	6.064	5.016
TCGA-56-8305-01	TCGA	Primary Tumor	Lung	Lung Squamous Cell Carcinoma	13.27	11.22	7.867	7.074
TCGA-66-2767-01	TCGA	Primary Tumor	Lung	Lung Squamous Cell Carcinoma	13.26	11.16	7.091	8.367
TCGA-66-2786-01	TCGA	Primary Tumor	Lung	Lung Squamous Cell Carcinoma	13.26	10.97	5.717	8.659
TCGA-56-7580-01	TCGA	Primary Tumor	Lung	Lung Squamous Cell Carcinoma	13.24	10.44	7.808	9.601
TCGA-22-1016-01	TCGA	Primary Tumor	Lung	Lung Squamous Cell Carcinoma	13.23	12.99	10.78	9.124
TCGA-39-5024-01	TCGA	Primary Tumor	Lung	Lung Squamous Cell Carcinoma	13.23	11.37	6.519	8.128
TCGA-66-2791-01	TCGA	Primary Tumor	Lung	Lung Squamous Cell Carcinoma	13.22	11.25	8.804	9.22
TCGA-77-8008-01	TCGA	Primary Tumor	Lung	Lung Squamous Cell Carcinoma	13.22	10.74	7.991	11.28
TCGA-56-7822-01	TCGA	Primary Tumor	Lung	Lung Squamous Cell Carcinoma	13.22	10.5	5.007	8.073
TCGA-NK-A7XE-01	TCGA	Primary Tumor	Lung	Lung Squamous Cell Carcinoma	13.21	11.54	7.455	10.58
TCGA-56-8624-01	TCGA	Primary Tumor	Lung	Lung Squamous Cell Carcinoma	13.19	11.41	6.147	6.562
TCGA-58-8393-01	TCGA	Primary Tumor	Lung	Lung Squamous Cell Carcinoma	13.18	11.19	7.488	9.063
TCGA-85-A513-01	TCGA	Primary Tumor	Lung	Lung Squamous Cell Carcinoma	13.17	10.96	8.308	9.022
TCGA-92-8063-01	TCGA	Primary Tumor	Lung	Lung Squamous Cell Carcinoma	13.17	10.82	6.823	8.939
TCGA-22-1011-01	TCGA	Primary Tumor	Lung	Lung Squamous Cell Carcinoma	13.16	10.78	7.375	10.76
TCGA-18-3408-01	TCGA	Primary Tumor	Lung	Lung Squamous Cell Carcinoma	13.14	11.24	8.662	8.191
TCGA-90-7769-01	TCGA	Primary Tumor	Lung	Lung Squamous Cell Carcinoma	13.12	11.22	7.141	12.5
TCGA-18-3409-01	TCGA	Primary Tumor	Lung	Lung Squamous Cell Carcinoma	13.12	11.05	6.323	8.68
TCGA-33-A4WN-01	TCGA	Primary Tumor	Lung	Lung Squamous Cell Carcinoma	13.11	10.94	5.107	10.07
TCGA-33-4533-01	TCGA	Primary Tumor	Lung	Lung Squamous Cell Carcinoma	13.1	10.59	8.446	7.46
TCGA-56-8629-01	TCGA	Primary Tumor	Lung	Lung Squamous Cell Carcinoma	13.1	10.67	6.653	7.522
TCGA-66-2777-01	TCGA	Primary Tumor	Lung	Lung Squamous Cell Carcinoma	13.09	10.82	8.721	10.2
TCGA-60-2709-01	TCGA	Primary Tumor	Lung	Lung Squamous Cell Carcinoma	13.09	11.32	7.206	7.452
TCGA-85-8351-01	TCGA	Primary Tumor	Lung	Lung Squamous Cell Carcinoma	13.08	10.51	9.832	8.957
TCGA-98-8022-01	TCGA	Primary Tumor	Lung	Lung Squamous Cell Carcinoma	13.07	11.01	7.822	7.311
TCGA-85-8353-01	TCGA	Primary Tumor	Lung	Lung Squamous Cell Carcinoma	13.06	11.18	10.74	9.591
TCGA-60-2712-01	TCGA	Primary Tumor	Lung	Lung Squamous Cell Carcinoma	13.06	10.48	8.972	10.97
TCGA-39-5031-01	TCGA	Primary Tumor	Lung	Lung Squamous Cell Carcinoma	13.06	11.54	8.356	8.142
TCGA-85-7696-01	TCGA	Primary Tumor	Lung	Lung Squamous Cell Carcinoma	13.06	11.01	5.232	6.46
TCGA-98-A53J-01	TCGA	Primary Tumor	Lung	Lung Squamous Cell Carcinoma	13.03	10.31	7.463	10.8
TCGA-NC-A5HL-01	TCGA	Primary Tumor	Lung	Lung Squamous Cell Carcinoma	13.03	11.18	7.176	8.208
TCGA-98-A53B-01	TCGA	Primary Tumor	Lung	Lung Squamous Cell Carcinoma	13.03	10.87	6.568	7.715
TCGA-58-8386-01	TCGA	Primary Tumor	Lung	Lung Squamous Cell Carcinoma	13.01	10.75	9.795	9.613
TCGA-34-5240-01	TCGA	Primary Tumor	Lung	Lung Squamous Cell Carcinoma	13.01	10.96	7.46	6.927
TCGA-J1-A4AH-01	TCGA	Primary Tumor	Lung	Lung Squamous Cell Carcinoma	13	10.89	8.45	5.862
TCGA-85-6175-01	TCGA	Primary Tumor	Lung	Lung Squamous Cell Carcinoma	12.98	10.3	7.866	8.984
TCGA-85-8582-01	TCGA	Primary Tumor	Lung	Lung Squamous Cell Carcinoma	12.97	9.828	10.05	9.287
TCGA-66-2727-01	TCGA	Primary Tumor	Lung	Lung Squamous Cell Carcinoma	12.97	12.13	6.78	8.115
TCGA-98-8020-01	TCGA	Primary Tumor	Lung	Lung Squamous Cell Carcinoma	12.95	10.77	9.144	10.24
TCGA-22-4596-01	TCGA	Primary Tumor	Lung	Lung Squamous Cell Carcinoma	12.92	10.82	8.511	9.735
TCGA-33-4538-01	TCGA	Primary Tumor	Lung	Lung Squamous Cell Carcinoma	12.91	9.867	12.64	9.877
TCGA-43-8118-01	TCGA	Primary Tumor	Lung	Lung Squamous Cell Carcinoma	12.91	11.27	5.886	7.564
TCGA-56-A62T-01	TCGA	Primary Tumor	Lung	Lung Squamous Cell Carcinoma	12.91	11.08	4.387	8.486
TCGA-21-1076-01	TCGA	Primary Tumor	Lung	Lung Squamous Cell Carcinoma	12.89	11.19	7.846	8.268
TCGA-92-7340-01	TCGA	Primary Tumor	Lung	Lung Squamous Cell Carcinoma	12.88	10.22	7.791	8.249
TCGA-22-5472-01	TCGA	Primary Tumor	Lung	Lung Squamous Cell Carcinoma	12.88	11.09	6.787	7.322
TCGA-18-3414-01	TCGA	Primary Tumor	Lung	Lung Squamous Cell Carcinoma	12.87	10.76	6.555	9.009
TCGA-51-6867-01	TCGA	Primary Tumor	Lung	Lung Squamous Cell Carcinoma	12.86	11.46	9.083	8.957
TCGA-94-8491-01	TCGA	Primary Tumor	Lung	Lung Squamous Cell Carcinoma	12.86	11	6.834	10.83
TCGA-56-5897-01	TCGA	Primary Tumor	Lung	Lung Squamous Cell Carcinoma	12.86	10.01	6.302	7.997
TCGA-96-8170-01	TCGA	Primary Tumor	Lung	Lung Squamous Cell Carcinoma	12.85	11.33	6.555	7.53
TCGA-56-7223-01	TCGA	Primary Tumor	Lung	Lung Squamous Cell Carcinoma	12.85	11.26	3.968	5.608
TCGA-85-8350-01	TCGA	Primary Tumor	Lung	Lung Squamous Cell Carcinoma	12.84	11.13	7.788	8.063
TCGA-85-8479-01	TCGA	Primary Tumor	Lung	Lung Squamous Cell Carcinoma	12.84	11.1	5.347	8.656
TCGA-60-2710-01	TCGA	Primary Tumor	Lung	Lung Squamous Cell Carcinoma	12.83	11.08	7.238	7.103
TCGA-33-AASD-01	TCGA	Primary Tumor	Lung	Lung Squamous Cell Carcinoma	12.8	10.18	7.627	8.628
TCGA-66-2781-01	TCGA	Primary Tumor	Lung	Lung Squamous Cell Carcinoma	12.79	9.922	7.698	9.742
TCGA-60-2722-01	TCGA	Primary Tumor	Lung	Lung Squamous Cell Carcinoma	12.79	11.17	6.278	7.676
TCGA-34-8454-01	TCGA	Primary Tumor	Lung	Lung Squamous Cell Carcinoma	12.78	11.06	10.03	7.822
TCGA-22-5473-01	TCGA	Primary Tumor	Lung	Lung Squamous Cell Carcinoma	12.77	10.87	6.671	8.526
TCGA-56-7579-01	TCGA	Primary Tumor	Lung	Lung Squamous Cell Carcinoma	12.76	10.64	11.46	9.251
TCGA-85-A4JC-01	TCGA	Primary Tumor	Lung	Lung Squamous Cell Carcinoma	12.76	11.36	6.785	11.04
TCGA-85-8664-01	TCGA	Primary Tumor	Lung	Lung Squamous Cell Carcinoma	12.76	10.78	4.719	5.666
TCGA-33-4583-01	TCGA	Primary Tumor	Lung	Lung Squamous Cell Carcinoma	12.74	10.72	11.52	8.515
TCGA-58-A46J-01	TCGA	Primary Tumor	Lung	Lung Squamous Cell Carcinoma	12.74	10.68	10.21	7.002
TCGA-66-2787-01	TCGA	Primary Tumor	Lung	Lung Squamous Cell Carcinoma	12.74	11.55	9.188	8.102
TCGA-66-2783-01	TCGA	Primary Tumor	Lung	Lung Squamous Cell Carcinoma	12.74	11.35	7.485	10.61
TCGA-96-A4JL-01	TCGA	Primary Tumor	Lung	Lung Squamous Cell Carcinoma	12.74	10.53	7.055	9.101
TCGA-94-7033-01	TCGA	Primary Tumor	Lung	Lung Squamous Cell Carcinoma	12.74	10.96	6.868	9.383
TCGA-34-5231-01	TCGA	Primary Tumor	Lung	Lung Squamous Cell Carcinoma	12.72	10.87	7.947	8.056
TCGA-22-5491-01	TCGA	Primary Tumor	Lung	Lung Squamous Cell Carcinoma	12.72	11.24	7.09	9.606
TCGA-63-A5MS-01	TCGA	Primary Tumor	Lung	Lung Squamous Cell Carcinoma	12.72	10.83	6.668	5.008
TCGA-77-7142-01	TCGA	Primary Tumor	Lung	Lung Squamous Cell Carcinoma	12.72	11.49	6.042	7.258
TCGA-22-5482-01	TCGA	Primary Tumor	Lung	Lung Squamous Cell Carcinoma	12.71	10.97	8.354	9.103
TCGA-34-5928-01	TCGA	Primary Tumor	Lung	Lung Squamous Cell Carcinoma	12.7	10.84	8.406	9.338
TCGA-22-0944-01	TCGA	Primary Tumor	Lung	Lung Squamous Cell Carcinoma	12.69	10.43	8.237	12.33
TCGA-37-3792-01	TCGA	Primary Tumor	Lung	Lung Squamous Cell Carcinoma	12.67	11.02	12.19	11.14
TCGA-85-A53L-01	TCGA	Primary Tumor	Lung	Lung Squamous Cell Carcinoma	12.67	11.16	10.53	10.77
TCGA-63-A5MP-01	TCGA	Primary Tumor	Lung	Lung Squamous Cell Carcinoma	12.67	11.72	9.342	7.283
TCGA-63-A5MB-01	TCGA	Primary Tumor	Lung	Lung Squamous Cell Carcinoma	12.66	11.5	9.793	8.436
TCGA-85-8580-01	TCGA	Primary Tumor	Lung	Lung Squamous Cell Carcinoma	12.66	10.97	7.202	6.425
TCGA-56-5898-01	TCGA	Primary Tumor	Lung	Lung Squamous Cell Carcinoma	12.65	11.15	7.514	8.782
TCGA-56-8626-01	TCGA	Primary Tumor	Lung	Lung Squamous Cell Carcinoma	12.65	10.99	4.937	7.403
TCGA-63-A5MW-01	TCGA	Primary Tumor	Lung	Lung Squamous Cell Carcinoma	12.64	10.66	7.608	6.071
TCGA-85-8276-01	TCGA	Primary Tumor	Lung	Lung Squamous Cell Carcinoma	12.64	10.5	7.073	8.615
TCGA-92-8064-01	TCGA	Primary Tumor	Lung	Lung Squamous Cell Carcinoma	12.63	10.9	11.24	7.294
TCGA-NK-A5CX-01	TCGA	Primary Tumor	Lung	Lung Squamous Cell Carcinoma	12.63	10.81	5.287	8.482
TCGA-34-5241-01	TCGA	Primary Tumor	Lung	Lung Squamous Cell Carcinoma	12.61	11.19	9.684	11.66
TCGA-22-5480-01	TCGA	Primary Tumor	Lung	Lung Squamous Cell Carcinoma	12.59	11.02	8.376	8.013
TCGA-56-7730-01	TCGA	Primary Tumor	Lung	Lung Squamous Cell Carcinoma	12.58	10.45	9.881	7.259
TCGA-63-A5MT-01	TCGA	Primary Tumor	Lung	Lung Squamous Cell Carcinoma	12.54	11.44	8.703	7.453
TCGA-77-6844-01	TCGA	Primary Tumor	Lung	Lung Squamous Cell Carcinoma	12.54	11.16	4.712	6.804
TCGA-52-7810-01	TCGA	Primary Tumor	Lung	Lung Squamous Cell Carcinoma	12.53	11.03	7.333	11.68
TCGA-85-6561-01	TCGA	Primary Tumor	Lung	Lung Squamous Cell Carcinoma	12.52	10.79	12.39	10.47
TCGA-22-5471-01	TCGA	Primary Tumor	Lung	Lung Squamous Cell Carcinoma	12.52	10.71	7.105	8.679
TCGA-68-A59J-01	TCGA	Primary Tumor	Lung	Lung Squamous Cell Carcinoma	12.51	11.32	7.787	8.158
TCGA-46-3768-01	TCGA	Primary Tumor	Lung	Lung Squamous Cell Carcinoma	12.47	10.37	5.118	5.281
TCGA-60-2725-01	TCGA	Primary Tumor	Lung	Lung Squamous Cell Carcinoma	12.44	11.85	9.829	9.754
TCGA-63-A5MJ-01	TCGA	Primary Tumor	Lung	Lung Squamous Cell Carcinoma	12.44	11.54	9.349	9.433
TCGA-77-8136-01	TCGA	Primary Tumor	Lung	Lung Squamous Cell Carcinoma	12.44	9.783	8.948	9.768
TCGA-43-7657-01	TCGA	Primary Tumor	Lung	Lung Squamous Cell Carcinoma	12.44	11.11	8.184	6.546
TCGA-66-2756-01	TCGA	Primary Tumor	Lung	Lung Squamous Cell Carcinoma	12.44	11.47	7.165	7.035
TCGA-60-2707-01	TCGA	Primary Tumor	Lung	Lung Squamous Cell Carcinoma	12.43	10.76	10.14	10.27
TCGA-77-6842-01	TCGA	Primary Tumor	Lung	Lung Squamous Cell Carcinoma	12.43	10.57	8.587	10.67
TCGA-66-2795-01	TCGA	Primary Tumor	Lung	Lung Squamous Cell Carcinoma	12.42	11.08	9.481	9.023
TCGA-85-8584-01	TCGA	Primary Tumor	Lung	Lung Squamous Cell Carcinoma	12.42	10.56	7.899	6.309
TCGA-21-1083-01	TCGA	Primary Tumor	Lung	Lung Squamous Cell Carcinoma	12.42	10.34	7.701	9.587
TCGA-43-3394-01	TCGA	Primary Tumor	Lung	Lung Squamous Cell Carcinoma	12.41	10.91	8.505	8.263
TCGA-63-A5M9-01	TCGA	Primary Tumor	Lung	Lung Squamous Cell Carcinoma	12.4	10.72	7.319	6.597
TCGA-85-A4QQ-01	TCGA	Primary Tumor	Lung	Lung Squamous Cell Carcinoma	12.39	10.27	7.67	8.104
TCGA-66-2794-01	TCGA	Primary Tumor	Lung	Lung Squamous Cell Carcinoma	12.39	11.41	4.337	7.663
TCGA-18-3415-01	TCGA	Primary Tumor	Lung	Lung Squamous Cell Carcinoma	12.38	11.18	12.57	9.777
TCGA-85-7843-01	TCGA	Primary Tumor	Lung	Lung Squamous Cell Carcinoma	12.38	10.52	9.572	9.198
TCGA-56-8308-01	TCGA	Primary Tumor	Lung	Lung Squamous Cell Carcinoma	12.36	10.46	9.46	9.711
TCGA-77-8150-01	TCGA	Primary Tumor	Lung	Lung Squamous Cell Carcinoma	12.35	11.16	11.76	8.149
TCGA-58-A46M-01	TCGA	Primary Tumor	Lung	Lung Squamous Cell Carcinoma	12.34	11.06	11.19	7.667
TCGA-43-6770-01	TCGA	Primary Tumor	Lung	Lung Squamous Cell Carcinoma	12.34	11.99	8.457	8.459
TCGA-34-8455-01	TCGA	Primary Tumor	Lung	Lung Squamous Cell Carcinoma	12.34	11.35	8.007	5.388
TCGA-96-7544-01	TCGA	Primary Tumor	Lung	Lung Squamous Cell Carcinoma	12.34	11.12	7.95	7.648
TCGA-66-2765-01	TCGA	Primary Tumor	Lung	Lung Squamous Cell Carcinoma	12.33	10.79	8.002	10.81
TCGA-60-2714-01	TCGA	Primary Tumor	Lung	Lung Squamous Cell Carcinoma	12.33	10.28	7.089	6.598
TCGA-46-6026-01	TCGA	Primary Tumor	Lung	Lung Squamous Cell Carcinoma	12.32	11.12	6.028	5.517
TCGA-52-7809-01	TCGA	Primary Tumor	Lung	Lung Squamous Cell Carcinoma	12.31	10.58	9.039	6.318
TCGA-56-8622-01	TCGA	Primary Tumor	Lung	Lung Squamous Cell Carcinoma	12.31	11.29	7.099	7.896
TCGA-77-6845-01	TCGA	Primary Tumor	Lung	Lung Squamous Cell Carcinoma	12.27	11.56	8.575	7.612
TCGA-56-A4ZK-01	TCGA	Primary Tumor	Lung	Lung Squamous Cell Carcinoma	12.26	11.75	9.731	10.21
TCGA-51-4080-01	TCGA	Primary Tumor	Lung	Lung Squamous Cell Carcinoma	12.25	11.06	7.735	7.629
TCGA-85-A512-01	TCGA	Primary Tumor	Lung	Lung Squamous Cell Carcinoma	12.24	11	5.563	8.593
TCGA-33-4547-01	TCGA	Primary Tumor	Lung	Lung Squamous Cell Carcinoma	12.23	10.59	6.49	8.599
TCGA-60-2724-01	TCGA	Primary Tumor	Lung	Lung Squamous Cell Carcinoma	12.23	11.12	6.367	10.72
TCGA-63-7023-01	TCGA	Primary Tumor	Lung	Lung Squamous Cell Carcinoma	12.23	11.03	5.963	7.305
TCGA-6A-AB49-01	TCGA	Primary Tumor	Lung	Lung Squamous Cell Carcinoma	12.23	11.1	5.153	10.1
TCGA-79-5596-01	TCGA	Primary Tumor	Lung	Lung Squamous Cell Carcinoma	12.22	10.75	9.999	5.81
TCGA-33-6737-01	TCGA	Primary Tumor	Lung	Lung Squamous Cell Carcinoma	12.2	10.54	11.42	9.038
TCGA-63-5128-01	TCGA	Primary Tumor	Lung	Lung Squamous Cell Carcinoma	12.19	11.71	13.03	9.776
TCGA-98-A539-01	TCGA	Primary Tumor	Lung	Lung Squamous Cell Carcinoma	12.19	10.97	11.06	9.421
TCGA-43-8115-01	TCGA	Primary Tumor	Lung	Lung Squamous Cell Carcinoma	12.19	10.76	6.9	8.003
TCGA-66-2755-01	TCGA	Primary Tumor	Lung	Lung Squamous Cell Carcinoma	12.18	10.36	7.579	11.86
TCGA-94-A5I4-01	TCGA	Primary Tumor	Lung	Lung Squamous Cell Carcinoma	12.18	10.93	7.532	8.698
TCGA-NC-A5HQ-01	TCGA	Primary Tumor	Lung	Lung Squamous Cell Carcinoma	12.18	11.11	7.421	9.009
TCGA-85-8070-01	TCGA	Primary Tumor	Lung	Lung Squamous Cell Carcinoma	12.18	11.12	5.802	6.763
TCGA-98-A53A-01	TCGA	Primary Tumor	Lung	Lung Squamous Cell Carcinoma	12.17	11.11	7.925	6.005
TCGA-22-4591-01	TCGA	Primary Tumor	Lung	Lung Squamous Cell Carcinoma	12.15	11.05	6.387	5.76
TCGA-O2-A52V-01	TCGA	Primary Tumor	Lung	Lung Squamous Cell Carcinoma	12.14	11.05	8.902	11.18
TCGA-34-5929-01	TCGA	Primary Tumor	Lung	Lung Squamous Cell Carcinoma	12.14	10.7	7.628	8.597
TCGA-NC-A5HJ-01	TCGA	Primary Tumor	Lung	Lung Squamous Cell Carcinoma	12.14	10.97	7.059	8.553
TCGA-NC-A5HK-01	TCGA	Primary Tumor	Lung	Lung Squamous Cell Carcinoma	12.14	9.907	6.904	7.14
TCGA-56-8307-01	TCGA	Primary Tumor	Lung	Lung Squamous Cell Carcinoma	12.14	11.13	4.891	8.496
TCGA-34-A5IX-01	TCGA	Primary Tumor	Lung	Lung Squamous Cell Carcinoma	12.13	11.82	8.161	13.5
TCGA-22-4607-01	TCGA	Primary Tumor	Lung	Lung Squamous Cell Carcinoma	12.13	11.23	7.306	9.515
TCGA-33-4586-01	TCGA	Primary Tumor	Lung	Lung Squamous Cell Carcinoma	12.12	10.22	7.508	9.042
TCGA-66-2771-01	TCGA	Primary Tumor	Lung	Lung Squamous Cell Carcinoma	12.11	10.95	7.473	9.932
TCGA-63-A5MY-01	TCGA	Primary Tumor	Lung	Lung Squamous Cell Carcinoma	12.11	10.77	7.098	5.087
TCGA-NC-A5HD-01	TCGA	Primary Tumor	Lung	Lung Squamous Cell Carcinoma	12.11	10.6	6.396	6.561
TCGA-63-A5MU-01	TCGA	Primary Tumor	Lung	Lung Squamous Cell Carcinoma	12.09	10.53	8.026	5.757
TCGA-33-4532-01	TCGA	Primary Tumor	Lung	Lung Squamous Cell Carcinoma	12.09	10.35	7.958	8.462
TCGA-68-7755-01	TCGA	Primary Tumor	Lung	Lung Squamous Cell Carcinoma	12.08	11.65	9.1	8.162
TCGA-92-7341-01	TCGA	Primary Tumor	Lung	Lung Squamous Cell Carcinoma	12.07	10.63	7.524	7.467
TCGA-77-7140-01	TCGA	Primary Tumor	Lung	Lung Squamous Cell Carcinoma	12.06	11.2	10.31	6.113
TCGA-63-A5MH-01	TCGA	Primary Tumor	Lung	Lung Squamous Cell Carcinoma	12.06	10.63	7.815	9.523
TCGA-21-1081-01	TCGA	Primary Tumor	Lung	Lung Squamous Cell Carcinoma	12.05	10.22	8.95	10.86
TCGA-66-2778-01	TCGA	Primary Tumor	Lung	Lung Squamous Cell Carcinoma	12.05	11.43	8.243	9.309
TCGA-39-5021-01	TCGA	Primary Tumor	Lung	Lung Squamous Cell Carcinoma	12.05	11.21	7.353	7.448
TCGA-56-A49D-01	TCGA	Primary Tumor	Lung	Lung Squamous Cell Carcinoma	12.04	10.34	10.3	8.439
TCGA-58-8388-01	TCGA	Primary Tumor	Lung	Lung Squamous Cell Carcinoma	12.04	11.05	8.251	7.91
TCGA-56-7823-01	TCGA	Primary Tumor	Lung	Lung Squamous Cell Carcinoma	12.04	11.85	5.449	8.785
TCGA-22-5477-01	TCGA	Primary Tumor	Lung	Lung Squamous Cell Carcinoma	12.03	11.14	6.625	7.646
TCGA-56-8503-01	TCGA	Primary Tumor	Lung	Lung Squamous Cell Carcinoma	12.02	10.71	7.665	11.6
TCGA-O2-A5IB-01	TCGA	Primary Tumor	Lung	Lung Squamous Cell Carcinoma	12.02	11.58	5.256	4.828
TCGA-66-2800-01	TCGA	Primary Tumor	Lung	Lung Squamous Cell Carcinoma	12	10.85	10.51	8.768
TCGA-18-5595-01	TCGA	Primary Tumor	Lung	Lung Squamous Cell Carcinoma	11.99	10.81	9.079	5.841
TCGA-68-7757-01	TCGA	Primary Tumor	Lung	Lung Squamous Cell Carcinoma	11.99	10.96	7.37	10.39
TCGA-77-8153-01	TCGA	Primary Tumor	Lung	Lung Squamous Cell Carcinoma	11.98	10.67	9.712	7.801
TCGA-63-A5MG-01	TCGA	Primary Tumor	Lung	Lung Squamous Cell Carcinoma	11.97	10.96	5.25	7.948
TCGA-34-2600-01	TCGA	Primary Tumor	Lung	Lung Squamous Cell Carcinoma	11.96	11.92	8.023	8.275
TCGA-77-7465-01	TCGA	Primary Tumor	Lung	Lung Squamous Cell Carcinoma	11.96	10.87	7.61	7.51
TCGA-85-8481-01	TCGA	Primary Tumor	Lung	Lung Squamous Cell Carcinoma	11.94	12.01	9.042	9.071
TCGA-O2-A52S-01	TCGA	Primary Tumor	Lung	Lung Squamous Cell Carcinoma	11.94	11.41	7.884	7.869
TCGA-37-A5EM-01	TCGA	Primary Tumor	Lung	Lung Squamous Cell Carcinoma	11.94	11.17	5.531	11.07
TCGA-18-3421-01	TCGA	Primary Tumor	Lung	Lung Squamous Cell Carcinoma	11.93	11.57	6.93	7.592
TCGA-NC-A5HT-01	TCGA	Primary Tumor	Lung	Lung Squamous Cell Carcinoma	11.93	9.9	6.068	4.32
TCGA-77-A5G8-01	TCGA	Primary Tumor	Lung	Lung Squamous Cell Carcinoma	11.9	11.12	6.937	8.988
TCGA-63-A5MI-01	TCGA	Primary Tumor	Lung	Lung Squamous Cell Carcinoma	11.9	10.45	2.965	4.917
TCGA-21-1082-01	TCGA	Primary Tumor	Lung	Lung Squamous Cell Carcinoma	11.89	11.25	7.222	6.9
TCGA-22-4613-01	TCGA	Primary Tumor	Lung	Lung Squamous Cell Carcinoma	11.88	10.65	6.285	7.825
TCGA-51-4081-01	TCGA	Primary Tumor	Lung	Lung Squamous Cell Carcinoma	11.86	11.24	9.989	7.485
TCGA-22-4599-01	TCGA	Primary Tumor	Lung	Lung Squamous Cell Carcinoma	11.86	10.17	7.256	8.495
TCGA-63-7021-01	TCGA	Primary Tumor	Lung	Lung Squamous Cell Carcinoma	11.85	10.92	9.675	9.146
TCGA-63-A5MM-01	TCGA	Primary Tumor	Lung	Lung Squamous Cell Carcinoma	11.84	10.84	10.04	9.092
TCGA-43-A474-01	TCGA	Primary Tumor	Lung	Lung Squamous Cell Carcinoma	11.83	10.89	9.303	7.923
TCGA-77-A5G1-01	TCGA	Primary Tumor	Lung	Lung Squamous Cell Carcinoma	11.82	10.82	8.473	7.588
TCGA-63-A5MR-01	TCGA	Primary Tumor	Lung	Lung Squamous Cell Carcinoma	11.82	11.33	8.471	13.87
TCGA-77-6843-01	TCGA	Primary Tumor	Lung	Lung Squamous Cell Carcinoma	11.82	11.31	7.448	7.285
TCGA-58-A46L-01	TCGA	Primary Tumor	Lung	Lung Squamous Cell Carcinoma	11.82	10.75	6.047	8.234
TCGA-56-8082-01	TCGA	Primary Tumor	Lung	Lung Squamous Cell Carcinoma	11.81	10.73	7.797	9.24
TCGA-18-4721-01	TCGA	Primary Tumor	Lung	Lung Squamous Cell Carcinoma	11.8	11.72	8.925	7.999
TCGA-94-8035-01	TCGA	Primary Tumor	Lung	Lung Squamous Cell Carcinoma	11.8	10.99	7.891	9.301
TCGA-77-7463-01	TCGA	Primary Tumor	Lung	Lung Squamous Cell Carcinoma	11.8	10.98	7.629	8.923
TCGA-43-6143-01	TCGA	Primary Tumor	Lung	Lung Squamous Cell Carcinoma	11.8	10.87	4.938	6.285
TCGA-66-2782-01	TCGA	Primary Tumor	Lung	Lung Squamous Cell Carcinoma	11.77	10.72	7.787	8.789
TCGA-63-5131-01	TCGA	Primary Tumor	Lung	Lung Squamous Cell Carcinoma	11.75	10.64	8.507	7.16
TCGA-NC-A5HM-01	TCGA	Primary Tumor	Lung	Lung Squamous Cell Carcinoma	11.75	11.15	7.998	8.948
TCGA-85-8666-01	TCGA	Primary Tumor	Lung	Lung Squamous Cell Carcinoma	11.74	10.77	9.969	11.59
TCGA-O2-A52W-01	TCGA	Primary Tumor	Lung	Lung Squamous Cell Carcinoma	11.74	11.54	7.936	6.518
TCGA-85-7710-01	TCGA	Primary Tumor	Lung	Lung Squamous Cell Carcinoma	11.73	10.91	7.237	8.056
TCGA-39-5035-01	TCGA	Primary Tumor	Lung	Lung Squamous Cell Carcinoma	11.71	10.56	6.772	5.534
TCGA-66-2788-01	TCGA	Primary Tumor	Lung	Lung Squamous Cell Carcinoma	11.7	10.65	6.673	10.53
TCGA-22-5492-01	TCGA	Primary Tumor	Lung	Lung Squamous Cell Carcinoma	11.68	11.12	6.99	8.143
TCGA-60-2703-01	TCGA	Primary Tumor	Lung	Lung Squamous Cell Carcinoma	11.67	11.35	10.62	10.08
TCGA-85-7699-01	TCGA	Primary Tumor	Lung	Lung Squamous Cell Carcinoma	11.67	10.45	7.097	9.021
TCGA-90-7767-01	TCGA	Primary Tumor	Lung	Lung Squamous Cell Carcinoma	11.67	12.38	4.699	7.413
TCGA-63-A5MN-01	TCGA	Primary Tumor	Lung	Lung Squamous Cell Carcinoma	11.63	11.68	7.66	8.351
TCGA-22-4595-01	TCGA	Primary Tumor	Lung	Lung Squamous Cell Carcinoma	11.62	11.63	6.582	8.876
TCGA-34-8456-01	TCGA	Primary Tumor	Lung	Lung Squamous Cell Carcinoma	11.62	10.28	5.758	7.177
TCGA-33-AASJ-01	TCGA	Primary Tumor	Lung	Lung Squamous Cell Carcinoma	11.62	11.09	5.596	8.793
TCGA-96-A4JK-01	TCGA	Primary Tumor	Lung	Lung Squamous Cell Carcinoma	11.61	11.4	11.11	8.383
TCGA-43-A56V-01	TCGA	Primary Tumor	Lung	Lung Squamous Cell Carcinoma	11.61	10.69	8.577	8.071
TCGA-34-5236-01	TCGA	Primary Tumor	Lung	Lung Squamous Cell Carcinoma	11.6	10.47	7.259	10.03
TCGA-92-8065-01	TCGA	Primary Tumor	Lung	Lung Squamous Cell Carcinoma	11.6	10.34	6.035	7.611
TCGA-90-7766-01	TCGA	Primary Tumor	Lung	Lung Squamous Cell Carcinoma	11.59	11.42	7.797	9.551
TCGA-56-8625-01	TCGA	Primary Tumor	Lung	Lung Squamous Cell Carcinoma	11.59	10.73	7.485	9.798
TCGA-77-7337-01	TCGA	Primary Tumor	Lung	Lung Squamous Cell Carcinoma	11.56	11.1	8.798	9.766
TCGA-34-7107-01	TCGA	Primary Tumor	Lung	Lung Squamous Cell Carcinoma	11.55	11.08	8.099	7.712
TCGA-66-2780-01	TCGA	Primary Tumor	Lung	Lung Squamous Cell Carcinoma	11.54	11.25	7.829	11.87
TCGA-90-A59Q-01	TCGA	Primary Tumor	Lung	Lung Squamous Cell Carcinoma	11.53	10.36	9.256	9.727
TCGA-60-2719-01	TCGA	Primary Tumor	Lung	Lung Squamous Cell Carcinoma	11.48	11.4	6.952	7.884
TCGA-77-8128-01	TCGA	Primary Tumor	Lung	Lung Squamous Cell Carcinoma	11.47	10.86	5.427	6.435
TCGA-85-8354-01	TCGA	Primary Tumor	Lung	Lung Squamous Cell Carcinoma	11.46	10.76	8.041	8.548
TCGA-46-3765-01	TCGA	Primary Tumor	Lung	Lung Squamous Cell Carcinoma	11.45	11.08	8.779	7.223
TCGA-18-4083-01	TCGA	Primary Tumor	Lung	Lung Squamous Cell Carcinoma	11.43	11.24	9.368	7.121
TCGA-L3-A4E7-01	TCGA	Primary Tumor	Lung	Lung Squamous Cell Carcinoma	11.43	10.71	6.94	9.251
TCGA-22-A5C4-01	TCGA	Primary Tumor	Lung	Lung Squamous Cell Carcinoma	11.39	11.27	8.611	8.584
TCGA-66-2734-01	TCGA	Primary Tumor	Lung	Lung Squamous Cell Carcinoma	11.38	11.04	8.135	11.23
TCGA-43-7658-01	TCGA	Primary Tumor	Lung	Lung Squamous Cell Carcinoma	11.37	10.86	4.823	7.006
TCGA-85-6560-01	TCGA	Primary Tumor	Lung	Lung Squamous Cell Carcinoma	11.35	11.2	9.451	9.139
TCGA-18-3412-01	TCGA	Primary Tumor	Lung	Lung Squamous Cell Carcinoma	11.34	10.64	7.849	8.589
TCGA-60-2721-01	TCGA	Primary Tumor	Lung	Lung Squamous Cell Carcinoma	11.32	11.6	3.78	7.688
TCGA-18-3416-01	TCGA	Primary Tumor	Lung	Lung Squamous Cell Carcinoma	11.31	10.83	6.823	8.55
TCGA-22-4593-01	TCGA	Primary Tumor	Lung	Lung Squamous Cell Carcinoma	11.3	11.46	9.46	11.93
TCGA-60-2695-01	TCGA	Primary Tumor	Lung	Lung Squamous Cell Carcinoma	11.3	11.37	7.654	6.099
TCGA-66-2793-01	TCGA	Primary Tumor	Lung	Lung Squamous Cell Carcinoma	11.3	10.45	5.847	6.79
TCGA-77-8143-01	TCGA	Primary Tumor	Lung	Lung Squamous Cell Carcinoma	11.3	10.12	4.527	6.167
TCGA-22-4604-01	TCGA	Primary Tumor	Lung	Lung Squamous Cell Carcinoma	11.29	11.31	8.745	10.93
TCGA-22-4594-01	TCGA	Primary Tumor	Lung	Lung Squamous Cell Carcinoma	11.28	11.05	10.13	8.35
TCGA-94-A5I6-01	TCGA	Primary Tumor	Lung	Lung Squamous Cell Carcinoma	11.27	10.08	9.483	8.633
TCGA-34-5927-01	TCGA	Primary Tumor	Lung	Lung Squamous Cell Carcinoma	11.26	12.05	7.989	7.154
TCGA-33-AASL-01	TCGA	Primary Tumor	Lung	Lung Squamous Cell Carcinoma	11.25	11.4	11.03	8.096
TCGA-56-8083-01	TCGA	Primary Tumor	Lung	Lung Squamous Cell Carcinoma	11.24	10.87	6.382	3.112
TCGA-85-A511-01	TCGA	Primary Tumor	Lung	Lung Squamous Cell Carcinoma	11.22	10.83	8.103	9.878
TCGA-43-A475-01	TCGA	Primary Tumor	Lung	Lung Squamous Cell Carcinoma	11.21	10.95	9.765	8.675
TCGA-56-1622-01	TCGA	Primary Tumor	Lung	Lung Squamous Cell Carcinoma	11.21	10.76	7.347	9.743
TCGA-39-5037-01	TCGA	Primary Tumor	Lung	Lung Squamous Cell Carcinoma	11.2	11.2	9.671	8.376
TCGA-43-2576-01	TCGA	Primary Tumor	Lung	Lung Squamous Cell Carcinoma	11.18	11.69	8.014	7.795
TCGA-58-A46N-01	TCGA	Primary Tumor	Lung	Lung Squamous Cell Carcinoma	11.17	10.89	12.23	10.84
TCGA-63-A5MV-01	TCGA	Primary Tumor	Lung	Lung Squamous Cell Carcinoma	11.14	11.29	8.02	6.775
TCGA-NC-A5HR-01	TCGA	Primary Tumor	Lung	Lung Squamous Cell Carcinoma	11.14	10.56	5.234	6.902
TCGA-21-5786-01	TCGA	Primary Tumor	Lung	Lung Squamous Cell Carcinoma	11.09	10.93	5.209	8.746
TCGA-85-A5B5-01	TCGA	Primary Tumor	Lung	Lung Squamous Cell Carcinoma	11.07	10.05	8.525	5.311
TCGA-66-2759-01	TCGA	Primary Tumor	Lung	Lung Squamous Cell Carcinoma	11.07	11.56	6.788	11.04
TCGA-77-8148-01	TCGA	Primary Tumor	Lung	Lung Squamous Cell Carcinoma	11.06	10.93	5.93	7.084
TCGA-NC-A5HI-01	TCGA	Primary Tumor	Lung	Lung Squamous Cell Carcinoma	11.06	10.8	4.373	8.165
TCGA-O2-A52N-01	TCGA	Primary Tumor	Lung	Lung Squamous Cell Carcinoma	11.04	10.81	9.394	7.605
TCGA-NC-A5HH-01	TCGA	Primary Tumor	Lung	Lung Squamous Cell Carcinoma	11.03	10.57	8.988	7.298
TCGA-77-A5GB-01	TCGA	Primary Tumor	Lung	Lung Squamous Cell Carcinoma	11.03	10.54	6.326	10.18
TCGA-21-A5DI-01	TCGA	Primary Tumor	Lung	Lung Squamous Cell Carcinoma	11.02	10.73	8.101	11.51
TCGA-77-8154-01	TCGA	Primary Tumor	Lung	Lung Squamous Cell Carcinoma	10.99	10.13	5.654	6.666
TCGA-85-A4CN-01	TCGA	Primary Tumor	Lung	Lung Squamous Cell Carcinoma	10.98	10.1	8.005	6.914
TCGA-77-8145-01	TCGA	Primary Tumor	Lung	Lung Squamous Cell Carcinoma	10.98	10.92	7.702	7.994
TCGA-94-A4VJ-01	TCGA	Primary Tumor	Lung	Lung Squamous Cell Carcinoma	10.98	10.7	5.2	7.983
TCGA-94-8490-01	TCGA	Primary Tumor	Lung	Lung Squamous Cell Carcinoma	10.96	11.29	6.996	10
TCGA-22-5481-01	TCGA	Primary Tumor	Lung	Lung Squamous Cell Carcinoma	10.95	10.26	4.666	5.738
TCGA-NC-A5HO-01	TCGA	Primary Tumor	Lung	Lung Squamous Cell Carcinoma	10.95	12.05	4.036	11.47
TCGA-33-4582-01	TCGA	Primary Tumor	Lung	Lung Squamous Cell Carcinoma	10.9	11.94	5.078	7.281
TCGA-56-A4BW-01	TCGA	Primary Tumor	Lung	Lung Squamous Cell Carcinoma	10.89	10.52	6.279	7.795
TCGA-77-A5G6-01	TCGA	Primary Tumor	Lung	Lung Squamous Cell Carcinoma	10.86	11.38	6.418	6.737
TCGA-43-3920-01	TCGA	Primary Tumor	Lung	Lung Squamous Cell Carcinoma	10.84	11.3	6.534	8.304
TCGA-90-A4ED-01	TCGA	Primary Tumor	Lung	Lung Squamous Cell Carcinoma	10.81	10.73	6.886	3.843
TCGA-77-A5G7-01	TCGA	Primary Tumor	Lung	Lung Squamous Cell Carcinoma	10.8	10.95	5.317	6.353
TCGA-NC-A5HN-01	TCGA	Primary Tumor	Lung	Lung Squamous Cell Carcinoma	10.76	11.32	5.353	7.407
TCGA-37-3783-01	TCGA	Primary Tumor	Lung	Lung Squamous Cell Carcinoma	10.75	10.16	9.381	11.66
TCGA-NC-A5HP-01	TCGA	Primary Tumor	Lung	Lung Squamous Cell Carcinoma	10.74	11.03	6.627	8.873
TCGA-77-A5G3-01	TCGA	Primary Tumor	Lung	Lung Squamous Cell Carcinoma	10.74	10.75	3.968	6.967
TCGA-37-4132-01	TCGA	Primary Tumor	Lung	Lung Squamous Cell Carcinoma	10.72	10.97	10.63	9.17
TCGA-60-2711-01	TCGA	Primary Tumor	Lung	Lung Squamous Cell Carcinoma	10.68	10.94	6.293	5.948
TCGA-56-8504-01	TCGA	Primary Tumor	Lung	Lung Squamous Cell Carcinoma	10.6	10.74	4.966	6.606
TCGA-60-2713-01	TCGA	Primary Tumor	Lung	Lung Squamous Cell Carcinoma	10.57	11.36	6.929	9.786
TCGA-NK-A5CR-01	TCGA	Primary Tumor	Lung	Lung Squamous Cell Carcinoma	10.56	11.19	6.356	8.14
TCGA-60-2726-01	TCGA	Primary Tumor	Lung	Lung Squamous Cell Carcinoma	10.55	11.03	5.986	5.722
TCGA-58-8387-01	TCGA	Primary Tumor	Lung	Lung Squamous Cell Carcinoma	10.52	10.25	7.249	8.302
TCGA-L3-A524-01	TCGA	Primary Tumor	Lung	Lung Squamous Cell Carcinoma	10.39	10.78	8.608	7.097
TCGA-66-2792-01	TCGA	Primary Tumor	Lung	Lung Squamous Cell Carcinoma	10.39	11.11	6.565	8.805
TCGA-66-2754-01	TCGA	Primary Tumor	Lung	Lung Squamous Cell Carcinoma	10.38	12.06	6.851	6.301
TCGA-85-6798-01	TCGA	Primary Tumor	Lung	Lung Squamous Cell Carcinoma	10.33	11.66	9.558	9.072
TCGA-56-8201-01	TCGA	Primary Tumor	Lung	Lung Squamous Cell Carcinoma	10.22	11.44	7.834	11.43
TCGA-85-A4QR-01	TCGA	Primary Tumor	Lung	Lung Squamous Cell Carcinoma	10.14	10.71	5.589	3.877
TCGA-37-3789-01	TCGA	Primary Tumor	Lung	Lung Squamous Cell Carcinoma	10.12	10.61	7.664	11.79
TCGA-33-4587-01	TCGA	Primary Tumor	Lung	Lung Squamous Cell Carcinoma	10.09	10.85	6.302	6.979
TCGA-85-A50Z-01	TCGA	Primary Tumor	Lung	Lung Squamous Cell Carcinoma	10.05	9.983	10.14	8.941
TCGA-66-2757-01	TCGA	Primary Tumor	Lung	Lung Squamous Cell Carcinoma	9.921	11.29	6.532	6.571
TCGA-77-8139-01	TCGA	Primary Tumor	Lung	Lung Squamous Cell Carcinoma	9.9	11.15	5.793	7.173
TCGA-37-4135-01	TCGA	Primary Tumor	Lung	Lung Squamous Cell Carcinoma	9.72	11.86	8.863	6.757
TCGA-85-8352-01	TCGA	Primary Tumor	Lung	Lung Squamous Cell Carcinoma	9.612	10.73	5.897	6.578
TCGA-60-2716-01	TCGA	Primary Tumor	Lung	Lung Squamous Cell Carcinoma	9.568	10.26	2.29	5.079
TCGA-98-A538-01	TCGA	Primary Tumor	Lung	Lung Squamous Cell Carcinoma	9.504	11.49	5.08	9.172
TCGA-77-8007-01	TCGA	Primary Tumor	Lung	Lung Squamous Cell Carcinoma	9.371	11.16	8.288	9.09
TCGA-33-4589-01	TCGA	Primary Tumor	Lung	Lung Squamous Cell Carcinoma	9.03	10.52	4.394	9.2
TCGA-77-8144-01	TCGA	Primary Tumor	Lung	Lung Squamous Cell Carcinoma	8.736	10.02	7.679	12.52
TCGA-NC-A5HG-01	TCGA	Primary Tumor	Lung	Lung Squamous Cell Carcinoma	8.667	10.69	2.947	7.627
TCGA-43-6771-01	TCGA	Primary Tumor	Lung	Lung Squamous Cell Carcinoma	7.656	10.23	6.262	8.606
TCGA-60-2706-01	TCGA	Primary Tumor	Lung	Lung Squamous Cell Carcinoma	14.8	10.64	7.782	7.228
TCGA-98-A53D-01	TCGA	Primary Tumor	Lung	Lung Squamous Cell Carcinoma	14.44	10.87	11.68	9.747
TCGA-56-8623-01	TCGA	Primary Tumor	Lung	Lung Squamous Cell Carcinoma	14.43	11.36	12.18	10.76
TCGA-68-A59I-01	TCGA	Primary Tumor	Lung	Lung Squamous Cell Carcinoma	14.25	10.52	10.33	8.033
TCGA-66-2737-01	TCGA	Primary Tumor	Lung	Lung Squamous Cell Carcinoma	13.54	10.89	8.022	9.169
TCGA-66-2790-01	TCGA	Primary Tumor	Lung	Lung Squamous Cell Carcinoma	13.5	10.06	9.8	9.1
TCGA-56-A5DR-01	TCGA	Primary Tumor	Lung	Lung Squamous Cell Carcinoma	13.47	11.29	8.651	8.692
TCGA-21-1072-01	TCGA	Primary Tumor	Lung	Lung Squamous Cell Carcinoma	13.43	11.68	10.4	10.07
TCGA-18-4086-01	TCGA	Primary Tumor	Lung	Lung Squamous Cell Carcinoma	13.25	9.993	12.13	9.934
TCGA-46-3766-01	TCGA	Primary Tumor	Lung	Lung Squamous Cell Carcinoma	13.24	11.06	7.404	7.767
TCGA-39-5027-01	TCGA	Primary Tumor	Lung	Lung Squamous Cell Carcinoma	13.11	11.15	6.853	5.606
TCGA-56-A4BX-01	TCGA	Primary Tumor	Lung	Lung Squamous Cell Carcinoma	12.94	10.99	3.589	4.905
TCGA-21-1079-01	TCGA	Primary Tumor	Lung	Lung Squamous Cell Carcinoma	12.69	10.89	10.63	10.51
TCGA-22-1017-01	TCGA	Primary Tumor	Lung	Lung Squamous Cell Carcinoma	12.52	11.58	7.489	8.249
TCGA-60-2696-01	TCGA	Primary Tumor	Lung	Lung Squamous Cell Carcinoma	12.49	10.92	9.623	9.859
TCGA-21-1080-01	TCGA	Primary Tumor	Lung	Lung Squamous Cell Carcinoma	11.98	10.58	5.911	6.689
TCGA-66-2753-01	TCGA	Primary Tumor	Lung	Lung Squamous Cell Carcinoma	11.68	10.85	6.99	9.029
TCGA-21-1075-01	TCGA	Primary Tumor	Lung	Lung Squamous Cell Carcinoma	11.62	10.53	9.722	10.11
TCGA-58-8390-01	TCGA	Primary Tumor	Lung	Lung Squamous Cell Carcinoma	11.21	10.78	5.597	9.457
TCGA-58-8392-01	TCGA	Primary Tumor	Lung	Lung Squamous Cell Carcinoma	11.1	10.8	10.03	8.172
TCGA-90-6837-01	TCGA	Primary Tumor	Lung	Lung Squamous Cell Carcinoma	10.96	10.4	9.189	10.28
TCGA-77-7138-01	TCGA	Primary Tumor	Lung	Lung Squamous Cell Carcinoma	10.22	11.23	6.697	11.05
TCGA-66-2768-01	TCGA	Primary Tumor	Lung	Lung Squamous Cell Carcinoma	9.662		7.209	10.56
TCGA-18-3419-01	TCGA	Primary Tumor	Lung	Lung Squamous Cell Carcinoma	9.062		6.078	9.116
