# Supplementary material for: Inactivation of tumor suppressor gene Clusterin leads to hyperactivation of TAK1-NF-κB signaling axis in lung cancer cells and denotes a therapeutic opportunity
Source: Theranostics. 2020 Sep 16;10(25):11520–34. doi: 10.7150/thno.44829 (PMC7545994; doi:10.7150/thno.44829)
Supplement: Supplementary file 3 — Supplementary table S2. [file thnov10p11520s3.xlsx]

## Sheet: Sheet1
Table S2: Correlation analysis between CLU expression and KRAS mutation in lung adenocarcinoma cancer patients
	High	Low
KRAS	29	118
non-KRAS	186	180
About 80% patients of KRAS mutation had diminished CLU expression and CLU low expression is specificity with KRAS mutation, Fisher's extact test, P<0.0001.
Note:
Data is original from Supplementary Table 1.
Patients were divided into high and low CLU expression according to the median of CLU expression.
The specificity of low CLU expression with KRAS mutation was ananlysed with Fisher' extact test.
